# Supplementary material for: High diversity, close genetic relatedness, and favorable living conditions benefit species co-occurrence of gut microbiota in Brandt’s vole
Source: Front Microbiol. 2024 Feb 7;15:1337402. doi: 10.3389/fmicb.2024.1337402 (PMC10879610; doi:10.3389/fmicb.2024.1337402)
Supplement: Supplementary file 2 [file Data_Sheet_1.XLSX]

## Sheet: data S1
genus	1F1	1F10	1F11	1F12	1F13	1F14	1F15	1F16	1F17	1F18	1F19	1F2	1F20	1F21	1F3	1F4	1F5	1F6	1F7	1F8	1F9	1M1	1M10	1M11	1M12	1M13	1M14	1M15	1M16	1M17	1M18	1M19	1M2	1M20	1M21	1M22	1M23	1M24	1M25	1M26	1M27	1M28	1M29	1M3	1M30	1M31	1M32	1M33	1M34
Acetatifactor	0	0	0	0	0	0	0	0	0	0	0	0	0	0	0	0	0	0	0	0	0	0	0	0	0	0	0	0	0	0	0	0	0	0	0	0	0	0	0	0	0	0	0	0	0	0	0	0	0
Acetitomaculum	0.00875893	0.00107445	0.000770915	0.000217263	0.00161268	0.0020724	0.000865551	0.00188356	0.00225599	0.00553696	0.000935235	0.00326797	0.0021727	0.00268188	0.000569866	0.00147658	0.00185385	0.000642089	0.00324195	0.00404367	0.00113432	0.00415995	0.00167706	0.00322359	0.00372593	0.00228998	0.00310975	0.00652156	0.00287456	0.00207606	0.00461133	0.00324988	0.00133358	0.00446806	0.0020029	0.00267849	0.000519773	0.00112667	0.00170791	0.00330212	0.00306023	0.00355748	0.00227587	0.00275599	0.00256207	0.0015735	0.00209525	0.0105241	0.00182229
Acinetobacter	0	0	0	0	0	0	0	0	0	0	0	0	0	0	0	0	0	0	0	0	0	0	0	0	0	0	0	0	0	0	0	0	0	0	0	0	0	0	0	0	0	0	0	0	0	0	0	0	0
Adlercreutzia	0	6.32031e-05	6.16732e-05	0	0	0.000129525	0	5.70776e-05	0	0.00019315	5.84522e-05	6.40779e-05	0	0	5.69866e-05	5.90633e-05	0	0.00021403	5.68764e-05	0.000115533	0	5.19994e-05	8.6003e-05	8.59623e-05	0.000156881	0.000169628	0.000180799	0.000166154	9.91228e-05	4.71832e-05	0.000188218	0	4.59855e-05	0	6.90655e-05	0.000131729	8.66288e-05	8.04764e-05	7.94376e-05	0	8.1606e-05	0.000130152	4.06405e-05	4.23998e-05	4.65831e-05	0	0.00012088	7.01607e-05	7.28916e-05
Aerococcus	0	0	6.16732e-05	0	0	0	0	0	0	0	0	0	0	5.70613e-05	0	0	0.000179404	0	0	0	0	0	0	0	0	0	0	0	0	0	0	0	0	0	0	0	0	0	0	0	0	0	0	0	0	0	0	0	0
Agathobacter	0	0	0	0	0	0	0	0	0	0	0	0	0	0	0	0	0	0	0	0	0	0	0	0	0	0	0	0	0	0	0	0	0	0	0	0	0	0	0	0	0	0	0	0	0	0	0	0	0
Akkermansia	0.000471635	0.000758438	0.000123346	0.00108632	0	0.00123049	0	0.000114155	0	0.000386299	0.000701426	0.0011534	0	0	0.000569866	0.000118127	0.0811506	0.0168013	0.000284382	0.000693201	6.67245e-05	0.000727991	0.00150505	4.29812e-05	0.0135702	0.0018235	0.000506238	0.00452771	0.000792982	0.00273662	0.000988142	0.0141229	0.0256599	0.0185565	0.202362	0.00122947	4.33144e-05	0	0.000436907	0	0	0.000173536	0.000975372	0.000254399	0.000372665	0.00322981	8.05867e-05	0.00140321	0.000656024
Alcanivorax	0	0	0	0	0	0	0	0	0	0	0	0	0	0	0	0	0	0	0	0	0	0	0	0	0	0	0	0	0	0	0	0	0	0	0	0	0	0	0	0	0	0	0	0	0	0	0	0	0
Alistipes	0.00788303	0.00562508	0.0128589	0.0104907	0.00778292	0.00997345	0.0229371	0.00896119	0.00676796	0.00682462	0.0094108	0.00602332	0.010195	0.0060485	0.00615455	0.0119308	0.0117211	0.00679544	0.00665453	0.00837618	0.00800694	0.0407675	0.0121264	0.0116909	0.00478488	0.00716679	0.00690653	0.0131677	0.0209645	0.00679438	0.0163279	0.00991013	0.00970293	0.00837258	0.0204089	0.0085624	0.00706025	0.00869145	0.00544147	0.0132537	0.00746695	0.00789588	0.00999756	0.00725037	0.00568314	0.00554865	0.00890483	0.00813864	0.00809097
Allobaculum	0	0.000252813	0.000215856	0.000682827	0.00757257	0	0.000360646	0.000285388	6.63526e-05	0.000450682	0.000233809	0.000704857	0.000557103	0.00485021	5.69866e-05	0.000708759	0.000239206	0.000107015	0.00301445	0.000288834	0.00667245	0.00228797	0.0123414	0.000859623	0.000274542	0.00513125	0.000289279	0.000373847	0.000446052	4.71832e-05	0.00131752	0.00100305	0.00363285	0.000764803	0.00193384	4.39097e-05	0.00077966	0.00426525	0.00031775	0.000904691	0.0190958	0.00138829	0.0180037	0.00228959	0.000791913	0.0026087	0.000161173	0.000561285	7.28916e-05
Alteromonas	0	0	0	0	0	0	0	0	0	0	0	0	0	0	0	0	0	0	0	0	0	0	0	0	0	0	0	0	0	0	0	0	0	0	0	0	0	0	0	0	0	0	0	0	0	0	0	0	0
Anaeroplasma	0.000808516	0.000632031	6.16732e-05	3.10376e-05	7.01164e-05	6.47626e-05	0.0012262	0.000799087	0.000331763	0.00206026	0.000409165	0.000192234	0.000557103	0.000228245	0.000284933	0.00035438	0.000119603	0.000535074	0.000568764	0.000231067	0.000133449	0.000103999	0.000387014	0.000429812	0.000352983	0.000212035	0.000506238	0.0100108	0.000396491	0.000519015	0.00338792	0.00112342	0	0.00181138	0.000897852	0.000658646	0.000216572	0.000201191	3.97188e-05	0.000361876	8.1606e-05	0.000130152	0.000203202	4.23998e-05	0.000605581	0.00331263	0.00201467	0.000210482	0.00313434
Anaerosporobacter	0.00316669	0.000189609	0.000431712	0.00170707	0.000841397	0.00220193	0.00245239	0.00296804	0.0132705	0.00186711	0.00116904	0.00179418	0.000835655	0.00245364	0.000227946	0.000472506	0.00143524	0.00165873	0.00062564	0.000462134	0.00186829	0.00083199	0.000129005	0.000343849	0.000196102	0.000466477	0.000144639	0	0.000247807	0.000660564	0.000941088	0.000802439	0.000137956	0.000684297	0.000310795	0.000307368	0.000563087	0.000120715	0.000436907	0.00049758	0.000122409	0.000173536	0.000609607	0.000211999	0.000465831	0.000331263	0.00072528	0.000561285	0.000874699
Anaerostipes	0	0.000884844	0	0	0	0	0	0	0	0.00270409	0	0.0132001	5.57103e-05	0.000456491	0.000398906	0.000708759	0.000777419	0.000642089	0.00159254	0.00109757	0.00100087	0	0	0	0	0	0	0	0	0	0	0	0	0	0	0	0	0	0	0	0	0	0	0	0	0	0	0	0
Anaerovorax	0.000471635	6.32031e-05	6.16732e-05	0.000279338	0.000210349	0	7.21293e-05	0.000399543	0.000132705	0	5.84522e-05	0	0.000111421	0	0	0	0	5.35074e-05	5.68764e-05	5.77667e-05	0.000133449	0	4.30015e-05	4.29812e-05	3.92203e-05	0.000169628	3.61598e-05	0.000373847	0	0	4.70544e-05	0.000160488	0.000275913	0.000120758	3.45328e-05	8.78194e-05	8.66288e-05	0.000120715	0.000158875	4.52345e-05	4.0803e-05	0.000477223	0.000203202	0.000169599	0.000186333	0.00120083	0.00012088	0.000280643	7.28916e-05
Arthrobacter	0	0	0	0	0	0	0	0	0	0	0	0	0	0	0	0	0	0	0	0	0	0	0	0	0	0	0	0	0	0	0	0	0	0	0	0	0	0	0	0	0	0	0	0	0	0	0	0	0
Bacillus	0	0	0.000123346	0	0	0	0	0	0	0	0	0	0	0	0	0	0	0	0	0	0	0	0	0	0	0	0	0	0	0	0	0	0	0	0	0	0	0	0	0	0	0	0	0	0	0	0	0	0
Bacteroides	0.00761353	0.000695234	0.00292948	0.00273131	0	0	0	0	0.00424657	0.00618079	0	0.017301	0	0	0.000683839	0.000413443	0.00041861	0.000588582	0.000511887	0.0010398	0.00060052	0	0.00722425	0	0	0	0	0.0138739	0	0	4.70544e-05	0	0	0	0.0201671	0.024326	0	0	0	0	0	4.33839e-05	4.06405e-05	0.000127199	0	0.0129607	0.0121686	0	0
Bilophila	6.73764e-05	0	0	0	0	0	0	5.70776e-05	0	0	0	6.40779e-05	5.57103e-05	0	0	0	0	0	0	0	0	0	0	0	0	0	0	4.15386e-05	0	0	0	0	0	0	3.45328e-05	0	0.000129943	0	3.97188e-05	0	0	0	0	0	0	0	0	0	0
Blautia	0.00074114	0.00113766	6.16732e-05	0	7.01164e-05	0	0.000216388	0.000456621	0.000199058	0.000450682	0.000175357	0.000192234	0.000334262	0.000114123	0.000113973	0.00017719	0.000119603	0.000374552	0.000341258	0.000404367	0.000200173	0.000415995	0.000172006	0.000214906	0.000470644	8.4814e-05	0.000397758	0.000498463	0.000545175	0.000707747	0.00122341	0.000160488	0.000183942	0.000161011	0.000414393	0.000702556	0.000173258	0.000563335	0.000635501	0.000633284	0.000204015	0.000303688	0.000284483	4.23998e-05	0.000232916	0.000207039	0.000201467	0.000280643	0
Brachyspira	0	0	0	0	0	0	0.00108194	0	6.63526e-05	0	0	0	0	5.70613e-05	0	5.90633e-05	0	0	0	0	0.000200173	0	0	0	0	4.2407e-05	0	0	0	0	0	4.0122e-05	0	4.02528e-05	6.90655e-05	0	0	0	0	0	0	0	0.000650248	0	4.65831e-05	0.000165631	4.02933e-05	0	0
Brevundimonas	0	0	0	0	0	0	0	0	0	0	0	0	0	0	0	0	0	0	0	0	0	0	0	0	0	0	0	0	0	0	0	0	0	0	0	0	0	0	0	0	0	0	0	0	0	0	0	0	0
Burkholderia-Caballeronia-Paraburkholderia	0	0	0	0	0	0	0	0	0	0	0	0	0	0	0	0	0	0	0	0	0	0	0	0	0	0	0	0	0	0	0	0	0	0	0	0	0	0	0	0	0	0	0	0	0	0	0	0	0
Butyricicoccus	0	0.000126406	3.08366e-05	0	0.000140233	0.000129525	7.21293e-05	0.000171233	0.000132705	6.43832e-05	0	0.000128156	0	0.000285307	0.00017096	5.90633e-05	0.000119603	0.000321044	0.000227505	0.0001733	6.67245e-05	5.19994e-05	0	4.29812e-05	0	0.000212035	3.61598e-05	4.15386e-05	9.91228e-05	0.000141549	4.70544e-05	0.000120366	4.59855e-05	0	3.45328e-05	0.000131729	0	8.04764e-05	3.97188e-05	0	8.1606e-05	0	8.1281e-05	0.000127199	4.65831e-05	8.28157e-05	4.02933e-05	0	7.28916e-05
Butyrivibrio	0	0	0	0	0.000140233	0	0	0	6.63526e-05	0.000708215	0	0.000384468	0	0.000285307	0	0	0	0	0	0	0.000133449	5.19994e-05	0	0	0	0.000127221	0	0	0	0	0	0.000280854	0.000183942	4.02528e-05	0	4.39097e-05	0.000129943	0.000120715	0.000198594	0.000180938	8.1606e-05	0.00021692	0.00186946	0.000169599	0.000186333	8.28157e-05	0.00012088	0.000210482	0.000364458
Candidatus Saccharimonas	0.00539011	0.00151688	0.00157267	0.0263199	0.0208246	0.00330289	0.0103145	0.00878995	0.0318492	0.00392738	0.00198737	0.0113418	0.0115877	0.0156348	0.00313426	0.00791448	0.0209903	0.0028894	0.00108065	0.0024262	0.00346967	0.0253237	0.00430015	0.00855325	0.0083147	0.0407107	0.00520702	0.00751848	0.0628438	0.00405775	0.0133634	0.0240732	0.00423066	0.0110695	0.00559431	0.00544481	0.0125179	0.00941574	0.00663304	0.00737323	0.0176677	0.0103254	0.0110542	0.00360399	0.00927004	0.0164389	0.0114836	0.00477093	0.0172024
Candidatus Soleaferrea	0	0.000126406	3.08366e-05	0	7.01164e-05	6.47626e-05	0	0	6.63526e-05	0	0	0	5.57103e-05	5.70613e-05	0	5.90633e-05	0	0	5.68764e-05	5.77667e-05	0	0	8.6003e-05	8.59623e-05	0	0	0	0	0	0	0	0	0	4.02528e-05	0	0.000131729	4.33144e-05	4.02382e-05	0.000119156	9.04691e-05	0.000163212	8.67679e-05	8.1281e-05	4.23998e-05	0	4.14079e-05	0	7.01607e-05	0.000218675
Catenibacillus	0	0	0	0	0	0	0	0	0	0	0	0	0	0	0	0	0	0	0	0	0	0	0	0	0	0	0	0	0	0	0	0	0	0	0	0	0	0	0	0	0	0	0	0	0	0	0	0	0
Christensenella	0.000134753	0.000252813	0	3.10376e-05	0.000210349	0.000129525	7.21293e-05	0.000513699	0	0.000450682	0.000759878	0	0.00133705	0.00233951	5.69866e-05	0.00017719	0.000179404	0.00101664	0.000341258	5.77667e-05	0.000200173	0.000311996	0.000215008	8.59623e-05	0.000196102	0.000551291	0.000144639	0.000373847	9.91228e-05	9.43663e-05	0.000188218	0.000521586	9.19709e-05	0.000362275	0.000414393	8.78194e-05	0.000129943	0.000120715	0.000119156	0.000226173	0.000367227	0.000260304	0.000934731	0	0.000279499	0.0021118	8.05867e-05	0	0.00123916
Citrobacter	0	0	0	0	0	0	0	0	0	0	0	0	0	0	0	0	0	0	0	0	0	0	0	0	0	0	0	0	0	0	0	0	0	0	0	0	0	0	0	0	0	0	0	0	0	0	0	0	0
Clavibacter	0	0	0	0	0	0	0	0	0	0	0	0	0	0	0	0	0	0	0	0	0	0	0	0	0	0	0	0	0	0	0	0	0	0	0	0	0	0	0	0	0	0	0	0	0	0	0	0	0
Clostridium	0	0	0.000493386	0	0	0	0	0	0	0	0	0	0	0	0	0	0	0	0	0	0	0.000103999	0.000774027	0	0	0	0	0.0023677	0	0	0	0	0	0	0.00272809	0	0	0	0	0	0	0	0	0	0	0.00248447	0	0	0
Clostridium sensu stricto	0	0	0.000493386	0	0	0	0	0	0	0	0	0	0	0	0	0	0	0	0	0	0	0.000103999	0.000774027	0	0	0	0	0.0023677	0	0	0	0	0	0	0.00272809	0	0	0	0	0	0	0	0	0	0	0.00248447	0	0	0
Colidextribacter	0.0283654	0.00960688	0.00357705	0.00505913	0.0175992	0.0184574	0.0110358	0.019863	0.0363612	0.0187355	0.0102876	0.00941945	0.0164903	0.0218545	0.00837702	0.0113992	0.0102859	0.0100594	0.0408941	0.0151349	0.0108094	0.0134158	0.0112664	0.0121207	0.0103542	0.0183622	0.0276623	0.0311955	0.0111017	0.0131641	0.0184924	0.0237121	0.0118183	0.0212937	0.0187168	0.00966014	0.0256855	0.0113069	0.0326886	0.021984	0.0209319	0.0153579	0.0250345	0.00767437	0.017096	0.0218634	0.0110404	0.0267312	0.0132663
Coprococcus	0.00532273	0.0237644	0.00715409	0.00316583	0.00715187	0.00926106	0.0174553	0.0218607	0.00437927	0.0141643	0.0205167	0.012303	0.0152089	0.0273324	0.0133918	0.0160061	0.0187777	0.0151961	0.129052	0.036162	0.153667	0.00083199	0.00318211	0.00236396	0.00278464	0.00330775	0.00546013	0.00498463	0.00446052	0.00353874	0.00461133	0.00497512	0.00229927	0.00402528	0.00383314	0.00162466	0.00576082	0.00148881	0.00166819	0.00651377	0.00204015	0.00338395	0.00276355	0.00326479	0.00265524	0.0135818	0.00112821	0.00343787	0.00269699
Coriobacteriaceae UCG-002	0	0.000379219	0.000647569	6.20752e-05	0.000140233	0.000777152	0.000721293	0.000171233	0.000132705	0.000321916	0.000233809	0.000512623	0.000724234	0.000342368	0.000398906	5.90633e-05	0.000478412	0.00107015	0.000511887	0.00115533	0.000400347	0.000363996	0.000688024	0.00700593	0.00623603	0.00135702	0.00101248	0.0012877	0.00168509	0.000471832	0.00136458	0.000160488	0.00179343	4.02528e-05	0.000483459	0.000219549	0.00177589	0.00217286	0.000516344	0.00180938	0.00326424	0.00381779	0.000650248	0.000211999	0.000186333	0.00128364	0.000201467	0.00252578	0.0101319
Corynebacterium	6.73764e-05	0	0	0	0	0	0	0	0	0	5.84522e-05	0	0	0	0	0	0.000119603	0	0	0	0	0	0	0	0	0	0	0	0	0	0	4.0122e-05	0	0	0	4.39097e-05	0	0	0	0	0	0	0	0	0	0	0	0	0
Coxiella	0	0	0	0	0	0	0	0	0	0	5.84522e-05	0	5.57103e-05	0	0	0	0	5.35074e-05	0	0	0	0	0	0.000257887	0.000156881	0.000339256	0.000216959	0.000207693	0	0	0	0	0	0	0	0	0.00116949	0	0	0	0	0	0	0	4.65831e-05	8.28157e-05	0	0	7.28916e-05
Cuneatibacter caecimuris	0	0	0	0	0	0	0	0	0	0	0	0	0	0	0	0	0	0	0	0	0	0	0	0	0	0	0	0	0	0	0	0	0	0	0	0	0	0	0	0	0	0	0	0	0	0	0	0	0
Defluviimonas	0	0	0	0	0	0	0	0	0	0	0	0	0	0	0	0	0	0	0	0	0	0.00155998	0	0	0	0	0	0	0	0	0	0	0.000735767	0	0	0	0	0	3.97188e-05	0	0	0	0	0.000211999	0	0	0	0	0
Desulfovibrio	0.0132058	0.00423461	0.00376206	0.0014898	0.00715187	0.0208536	0.0116849	0.00610731	0.00683432	0.0157739	0.00397475	0.0081379	0.00601671	0.00878745	0.0038181	0.00614258	0.00747518	0.00299642	0.0142191	0.0244931	0.0107426	0.0290157	0.00769727	0.0198573	0.0111386	0.00924473	0.0145724	0.0195231	0.0295386	0.0926206	0.0275268	0.00910769	0.0103007	0.0243932	0.00925478	0.0598929	0.050418	0.0442218	0.0221234	0.038766	0.0390485	0.00876356	0.0149557	0.00479118	0.0102949	0.00923395	0.0139818	0.0127692	0.00634157
Dorea	0.00121277	0.00183289	6.16732e-05	0.00012415	0.000911513	0.00239622	0.0017311	0.00262557	0.000796231	0.00199588	0.0013444	0.000384468	0.00139276	0.00125535	0.000284933	0.00242159	0.00083722	0.000588582	0.00227505	0.00115533	0.00060052	0	0	0.000257887	0.000117661	0.000169628	0.000397758	0.000124616	0.000198246	0	0.000376435	0.00020061	0	0.000201264	0.000172664	0.000526917	0.000129943	0.000160953	0.000198594	0.000542814	0.000285621	0.000130152	0	0.000127199	0.000139749	0	0.000805867	0.000841928	0.000364458
Dubosiella	0	0	0	0	0	0	0	0	0	0	0	0	0	0.000114123	0	0	0	0	0	0	0	0	0	0	0	4.2407e-05	0	0	0	0	0	0	0	0	0	0	0	0	0	0	4.0803e-05	0	4.06405e-05	0	4.65831e-05	4.14079e-05	0	0	0
Dysgonomonas	0	0	0	0	0	0	0	0	0	0	0	0	0	0	0	0	0	0	0	0	0	0	0	0	0	0	0	0	0	0	0	0	0	0	0	0	0	0	0	0	0	0	0	0	0	0	0	0	0
Eggerthella	0	0	0	3.10376e-05	0	0	0	0	0	0	0	0	0	0.000114123	0	0	0	0	0	0	0	0	0	0	7.84406e-05	4.2407e-05	3.61598e-05	4.15386e-05	0	4.71832e-05	0	4.0122e-05	0	4.02528e-05	0	0	0	4.02382e-05	0	0	8.1606e-05	0	4.06405e-05	0	0	0	4.02933e-05	0	0
Eisenbergiella	6.73764e-05	0	3.08366e-05	0	0	0.000129525	7.21293e-05	5.70776e-05	6.63526e-05	0.00019315	0	6.40779e-05	5.57103e-05	5.70613e-05	0	5.90633e-05	0	0.000160522	0.000170629	0.0001733	6.67245e-05	0.000259997	0	0.000128944	0.000156881	0.000169628	0.000289279	8.30772e-05	0.000198246	0.000141549	0.000235272	0.000160488	9.19709e-05	0.000402528	0.000138131	8.78194e-05	4.33144e-05	4.02382e-05	0.000357469	0.000135704	8.1606e-05	0.000130152	4.06405e-05	4.23998e-05	0.000279499	8.28157e-05	4.02933e-05	0	7.28916e-05
Elusimicrobium	0.0022908	0.000948047	0.000123346	0.000434526	0.000490815	0.000582864	0.000144259	0.000856164	0.000398116	0.000386299	0.00251344	0.000256312	0.000389972	0.000627675	0.00205152	0.000531569	0.000358809	0.000909626	0.000113753	0.0003466	0.000200173	0.000259997	0.00468716	0.000171925	0.000117661	0.000466477	0.000723197	4.15386e-05	0.000297368	0.000188733	0.000470544	0.000240732	0.000367884	0.000684297	0	0.000219549	0.000173258	0.000804764	7.94376e-05	0.000180938	0.000122409	0.00021692	0.000365764	0.00513038	0.000885079	0.000165631	0.00012088	0.000350803	0.000728916
Enterobacter	0	0	0.000215856	0.000838015	0	0	0	0	0	0	0	0	0	0	0	0	0	5.35074e-05	0	0	0	0.0104519	0.000129005	0.00881114	0.00819704	0.00801493	0.00860604	0.00722771	0.0176439	0.0179768	0	0	0	8.05056e-05	0	0.000439097	0	0.0144053	0.0157286	0	4.0803e-05	0	0	0	0.000372665	0	0.00048352	0	0
Enterococcus	0	0	0	9.31128e-05	0	0	0	0	0	0	0	0	0	0	0	0	0	0	0	0	0	0.00145598	4.30015e-05	0.000257887	0	0	0.000289279	0.000249232	0.000297368	4.71832e-05	0.000376435	0	0	0	0	0.000219549	0.000259887	0.000321906	0.000119156	0.000768987	0	0	0	0	0	0	0.000282053	0	0
Enterorhabdus	0.000404258	0.000379219	9.25098e-05	3.10376e-05	0.000280466	0.000194288	0.000288517	0.000171233	0.00026541	0.00019315	0.000116904	0.000384468	0.000445682	0.000228245	5.69866e-05	0.000118127	0.000358809	0.000374552	0.000170629	0.000866501	0.000333622	0.000935989	0.000172006	0.000687699	0.000588305	0.000636105	0.000723197	0.00137077	0.000842543	0.000471832	0.000470544	0.000320976	0.00050584	0.000442781	0.000310795	0.000483007	0.000736345	0.00108643	0.000556063	0.000271407	0.000652848	0.000390456	0.000325124	0.000381598	0.000279499	0.000289855	0.00036264	0.000701607	0.000510241
Escherichia-Shigella	0	0	0.000215856	0.000155188	0.000280466	6.47626e-05	0	0	0	0	0	0	0	0	5.69866e-05	0.00035438	0	0	0	0	0	0.00275597	0.00266609	0.000300868	0.000627525	0.000339256	0.000506238	0.000249232	0.00138772	0	0	4.0122e-05	0	0	0	0.0119874	0	0.000965717	0	0	0	0	0	0	0	0	0.00761544	7.01607e-05	0.000218675
Eubacterium	0.111171	0.0386803	0.00764748	0.016543	0.0356892	0.0372385	0.038517	0.0833904	0.0324464	0.0466134	0.0365326	0.0429963	0.0355989	0.0265335	0.0242763	0.0277597	0.0224853	0.0134839	0.046923	0.0582289	0.02302	0.117831	0.0371103	0.0291842	0.0434169	0.0270981	0.0777075	0.0309462	0.0686921	0.066717	0.0513834	0.0563714	0.0302584	0.0604597	0.0245873	0.0452709	0.0454368	0.187631	0.110895	0.0511603	0.0547576	0.060564	0.054377	0.0357431	0.0588345	0.0287785	0.0496414	0.0338174	0.0169837
Exiguobacterium	0	0	0	0	0	0	0	0	0	0	0	0	0	0	0	0	0	0	0	0	0	0	0	0	0	0	0	0	0	0	0	0	0	0	0	0	0	0	0	0	0	0	0	0	0	0	0	0	0
Faecalibacterium	0	0	0.00696907	0.00310376	0	0	0	0	0	0	0	0	0	0	0	0	0	0	0	0	0	0	0	0	0	0	0	0	0	0	0	0	0	0	0	0	0	0	0	0	0	0	0	0	0	0	0	0	0
Faecalibaculum	0	0	0	0	0	0	0	0	0	0	0	0	0	0	0	0	0	0	0	0	0	0	0	0	0	0	0	0	0	0	0	0	0	0	0	0	0	0	0	0	0	0	0	0	0	0	0	0	0
Fusobacterium	0	6.32031e-05	0	0	0	0	0	0	0	0	0	0	0	0	0	0	0	0	0	0	0.000200173	0	0.000344012	0	0	0	3.61598e-05	0	0	0	0	0	0	0	0	0.00232722	0	0	0	0	0	0	0	0	0	0	0.00177291	0	0
Georgenia	0	0	0	0	0	0	0	0	0	0	0	0	0	0	0	0	0	0	0	0	0	0.00187198	0	0	0	0	0	0	0	0	0	0	4.59855e-05	0	0	0	0	0	0	0	0	0	0	0	0	0	0	0	0
Gordonibacter	0	0	0	0	0	0	0	0	6.63526e-05	0.000128766	0	0	0	5.70613e-05	0	0.000118127	5.98015e-05	0	0	0	0	0	0	0.000214906	7.84406e-05	4.2407e-05	0	8.30772e-05	4.95614e-05	4.71832e-05	0	0	9.19709e-05	4.02528e-05	0	0	8.66288e-05	0	0	4.52345e-05	0	0	0	0	0	0	0	0	0
Halomonas	0	0	0	0	0	0	0	0	0	0	0	0	0	0	0	0	0	0	0	0	0	0	0	0	0	0	0	0	0	0	0	0	0	0	0	0	0	0	0	0	0	0	0	0	0	0	0	0	0
Helicobacter	0.0220994	0.00341297	0.000616732	0.00012415	0.00539896	0.00505149	0.00310156	0.00468037	0.00411386	0.00109451	0.0102291	0.000384468	0.00200557	0.00273894	0.00427399	0.0040163	0.00221265	0.000642089	0.0021613	0.00236844	0.000667245	0.000207998	0.00219308	0.00214906	0.00156881	0.00228998	0.00166335	0.0108416	0.00198246	0.00160423	0.00635234	0.00324988	0.000321898	0.00229441	0.00296982	0.00105383	0.00459133	0.00213263	0.00194622	0.0256028	0.0026522	0.00225597	0.0162156	0.000466398	0.00125774	0.00327122	0.0012088	0.00806848	0.0026241
Herbinix	0	6.32031e-05	9.25098e-05	0.000217263	0.000140233	0	0.000144259	0	0	0.000257533	0	0.000256312	0.000222841	0.000114123	0.00017096	0.00106314	0	0.000107015	0.000455011	0.000115533	0	0	0.000344012	8.59623e-05	7.84406e-05	0.000339256	0.000216959	4.15386e-05	4.95614e-05	0	0	0.000120366	0	0.000161011	0.000138131	8.78194e-05	0.000216572	4.02382e-05	0.000238313	0.000135704	0	0.000173536	0.000121921	0	0.000652164	0.000124224	8.05867e-05	0.000280643	0.000218675
Hungatella	0	0	0	0	0	0	0	0	0	0	0	0	0	0	0	0	0	0	0	0	0	0	0	0	0	0	0	0	0	0	0	0	0	0	0	0	0	0	0	0	0	0	0	0	0	0	0	0	0
Ileibacterium	0	0	0	0	0	0	0	0	0	0	0	0	0	0	0	0	0	0	0	0	0	0	0	0	0	0	0	0	0	0	0	0	0	0	0	0	0	0	0	0	0	0	0	0	0	0	0	0	0
Incertae Sedis	0.00471635	0.0020225	0.00018502	0.000186226	0.00203338	0.0020724	0.00223601	0.00148402	0.00212328	0.00334793	0.00204583	0.00153787	0.00284123	0.00171184	0.00193754	0.00218534	0.00293027	0.00117716	0.00352633	0.0039859	0.00233536	0.00363996	0.00167706	0.00141838	0.00133349	0.00161147	0.00148255	0.00299078	0.00307281	0.00452958	0.00277621	0.00216659	0.00561023	0.00189188	0.00193384	0.00162466	0.00381167	0.00426525	0.00409104	0.00253313	0.00281541	0.0024295	0.00215395	0.00262879	0.00200307	0.00190476	0.00173261	0.00280643	0.000874699
Intestinimonas	0.000269505	0	0	0	0.000210349	0.000129525	7.21293e-05	5.70776e-05	6.63526e-05	0	0.000292261	0	0.000278552	0.00216833	0	0	0.000119603	0.000267537	0.000511887	0.000288834	0.000533796	0	4.30015e-05	4.29812e-05	0	0	0.000144639	8.30772e-05	0	0	0	0.000320976	0	0.000120758	3.45328e-05	8.78194e-05	0.000129943	4.02382e-05	3.97188e-05	4.52345e-05	0	0	0.000284483	0	9.31663e-05	4.14079e-05	0	0	0.000145783
Jeotgalicoccus	0	0.000126406	0	0	0	0	0	0	0	0	0	6.40779e-05	5.57103e-05	5.70613e-05	5.69866e-05	0	0.000239206	0	0	0	6.67245e-05	0	0	0	0	0	3.61598e-05	0	0	0	4.70544e-05	0	0	4.02528e-05	0	4.39097e-05	0	4.02382e-05	0	0	0	0	0	8.47997e-05	0	0	0	7.01607e-05	0
Klebsiella	0	0	0	0	0	0	0	0	0	0	0	0	0	0	0	0	0	0	0	0	0	0	0	0	0	0	0	0	0	0	0	0	0	0	0	0	0	0	0	0	0	0	0	0	0	0	0	0	0
Lachnoclostridium	0.00121277	0.000442422	0.000400876	0.000806977	0.000841397	0.00388576	0.00230814	0.00131279	0.000862584	0.00141643	0.000935235	0.000448545	0.000779944	0.000513552	0.000911785	0.000767822	0.00119603	0.000428059	0.00170629	0.00161747	0.000733969	0.00197598	0.00111804	0.00167627	0.00149037	0.000975362	0.00162719	0.00132923	0.00168509	0.00259507	0.00127047	0.000802439	0.000735767	0.00189188	0.00138131	0.00241503	0.00498116	0.00422501	0.00293919	0.00099516	0.00224417	0.000997831	0.00162562	0.000720797	0.00153724	0.0010352	0.00169232	0.00105241	0.000364458
Lachnospira	0.116022	0.084945	0.0187795	0.02064	0.0827373	0.127064	0.0714801	0.239498	0.106496	0.149047	0.0734744	0.0520313	0.0920891	0.0916976	0.0364714	0.0715256	0.0534027	0.0328	0.102036	0.0828375	0.050377	0.103739	0.0678564	0.0499871	0.0544378	0.0562741	0.169879	0.158719	0.0845022	0.165047	0.123141	0.0814877	0.0541249	0.198446	0.11268	0.0730658	0.0881882	0.0563335	0.162609	0.0832316	0.0625102	0.0677223	0.0974965	0.10884	0.0887874	0.0766046	0.0566524	0.102224	0.0486187
Lachnospiraceae	0.116022	0.084945	0.0187795	0.02064	0.0827373	0.127064	0.0714801	0.239498	0.106496	0.149047	0.0734744	0.0520313	0.0920891	0.0916976	0.0364714	0.0715256	0.0534027	0.0328	0.102036	0.0828375	0.050377	0.103739	0.0678564	0.0499871	0.0544378	0.0562741	0.169879	0.158719	0.0845022	0.165047	0.123141	0.0814877	0.0541249	0.198446	0.11268	0.0730658	0.0881882	0.0563335	0.162609	0.0832316	0.0625102	0.0677223	0.0974965	0.10884	0.0887874	0.0766046	0.0566524	0.102224	0.0486187
Lactobacillus	0.000134753	0.000189609	0.00928182	0.00142773	0.000140233	0.00123049	0.000504905	0.000342466	6.63526e-05	6.43832e-05	0.0012275	0.000128156	0.000835655	0.000513552	0.012765	5.90633e-05	0.00137543	0.00486917	0.000398134	0.000866501	0.000266898	0.000779991	0.000344012	0.000601736	0.000666745	0.000551291	0.00112095	0.0207693	9.91228e-05	4.71832e-05	0.00150574	0	0	0.000120758	0.000897852	0.00131729	0.000476459	0.000281667	0.000119156	0.00203555	0.000204015	0.00021692	8.1281e-05	0	0.00186333	0.00202899	0.00942864	0.0140321	0.0438079
Lactococcus	0	0	0.000123346	0	0	0	0	0	0	0	0	0	0	0	0	0	0	0	0	0	0	5.19994e-05	4.30015e-05	0.00223502	0.00133349	0.00309571	0.00238655	0.00174462	0	0	0.00075287	0	4.59855e-05	0	0	0.000395187	0.00835968	0	0	0.000361876	0	0	0	0	0	0	0.000523813	0	0
Lysinibacillus	0	0	0	0	0	0	0	0	0	0	0	0	0	0	0	0	0	0	0	0	0	0	0	0	0	0	0	0	0	0	0	0	0	0	0	0	0	0	0	0	0	0	0	0	0	0	0	0	0
Marvinbryantia	0	0	0	0	0	6.47626e-05	0	0	0	0	0	0	0	0	0	5.90633e-05	0	0	0	0	0	0	0	0	0	0	0	0	0	0	0	0	0	0	0	0	4.33144e-05	0	0	0	4.0803e-05	0	0	0	0	0	0	0	0
Methylococcus	0	0	0	0	0	0	0	0	0	0	0	0	0	0	0	0	0	0	0	0	0	0	0	0	0	0	0	0	0	0	0	0	0	0	0	0	0	0	0	0	0	0	0	0	0	0	0	0	0
Methylocystis	0	0	0	0	0	0	0	0	0	0	0	0	0	0	0	0	0	0	0	0	0	0	0	0	0	0	0	0	0	0	0	0	0	0	0	0	0	0	0	0	0	0	0	0	0	0	0	0	0
Monoglobus	0.0150923	0.0147263	0.00447131	0.00679723	0.0161969	0.0156726	0.0138488	0.0123858	0.0200385	0.015452	0.0109306	0.00954761	0.0135933	0.0136947	0.0123661	0.00933199	0.0109437	0.0057788	0.011034	0.00883831	0.0109428	0.00909989	0.0117394	0.00657612	0.00996196	0.0231966	0.0141747	0.0116723	0.017743	0.0154289	0.0090815	0.0306532	0.00685183	0.0224208	0.0167484	0.0111092	0.0139472	0.0143248	0.014696	0.0103587	0.0119553	0.0303254	0.0239779	0.00546958	0.028276	0.0225673	0.0121283	0.0230829	0.0108608
Mucispirillum	0	0	0	3.10376e-05	0	0.000323813	0.00266878	5.70776e-05	0.000132705	0	0	0	0.000389972	0	0	0	5.98015e-05	0	0.000966898	0.000519901	0.000200173	0	0.000172006	8.59623e-05	3.92203e-05	4.2407e-05	0.000216959	4.15386e-05	0	4.71832e-05	0	0	4.59855e-05	0.000120758	0	0	4.33144e-05	0	0	0	4.0803e-05	0	0	4.23998e-05	0.000232916	0	0	0	7.28916e-05
Muribaculum	0	0	0	0	0	0	0	0	0	0	0	0.000128156	0	5.70613e-05	5.69866e-05	0	5.98015e-05	0	5.68764e-05	0	6.67245e-05	5.19994e-05	0	0	0	0	0	4.15386e-05	0	0	0	4.0122e-05	0	0	6.90655e-05	4.39097e-05	0	4.02382e-05	0	0	0	0	4.06405e-05	0	0	0	0	0	0
Negativibacillus	0.000539011	0.000379219	6.16732e-05	0	0.000140233	0	0	0.000342466	0.000132705	0.000836982	0.000175357	0.000256312	0.000334262	0.000342368	0.000113973	0	0.000179404	0.00021403	0.000568764	0.000404367	0.000333622	0.000259997	0.000473017	0.000601736	0.000274542	0.000381663	0.000470078	0.00286616	0.000594737	0.000471832	0.000611707	0.000320976	4.59855e-05	0.000402528	0.000863319	0.000131729	0.000173258	0.000764526	0.000794376	0.000949925	0.000775257	0.000433839	0.000365764	0.000678397	0.000139749	0.000745342	0.00024176	0.000210482	0.000145783
Nitrospira	0	0	0	0	0	0	0	0	0	0	0	0	0	0	0	0	0	0	0	0	0	0.00613593	0	0	0	0	0	0	0	0	0	0	0.00358687	0	0	0	0	0	0	0	0	0	0	0.000211999	0	0	0	0	0
Nocardioides	0	0	0	0	0	0	0	0	0	0	0	0	0	0	0	0	0	0	0	0	0	0.00103999	0	0	0	0	0	0	0	0	0	0	0.00128759	0	0	0	0	0	0	0	0	0	0	0	0	0	0	0	0
Oceanobacillus	0	0	0	0	0	0	0	0	0	0	0	0	0	0	0	0	0	0	0	0	0	0	0	0	0	0	0	0	0	0	0	0	0	0	0	0	0	0	0	0	0	0	0	0	0	0	0	0	0
Odoribacter	0.00464897	0.000505625	0.00514971	0.000310376	0.000280466	0.000129525	0.000432776	0.000399543	0.000597173	0.00141643	0.000292261	0.00397283	0.000445682	0.000456491	0.000911785	0.00135845	0.000538213	0.000642089	0.00108065	0.00265727	0.00153466	0.00421195	0.000989035	0.000515774	0.000588305	0.000763326	0.000831676	0.00141231	0.00911929	0.00198169	0.0189159	0.001645	0.000597811	0.00378376	0.00331515	0.00254676	0.00164595	0.00177048	0.000635501	0.00230696	0.000693651	0.000477223	0.0015037	0.00144159	0.00279499	0.00182195	0.00475461	0.000350803	0.000291566
Oribacterium	0.000336882	0.000252813	0	0.000217263	0.000280466	0.00123049	0.00108194	0.000228311	0.00026541	0.00103013	0.000409165	6.40779e-05	0.000222841	0.000684736	0.000341919	0.000295316	0.000239206	0.000160522	0.00113753	0.000404367	0.000266898	0.000259997	4.30015e-05	0.000214906	0.000392203	0.000127221	0.000506238	0	0.00034693	0.00165141	0.00042349	0.000641952	9.19709e-05	0.000644045	0.00037986	0.00188812	0.00112617	0.000201191	0.000397188	0.000226173	0.000367227	0.000130152	0.000284483	0.000211999	0.000186333	4.14079e-05	0.000282053	0.000140321	7.28916e-05
Oscillibacter	0.00889368	0.00777399	0.0018502	0.000744902	0.00546908	0.0105563	0.010026	0.00947489	0.00597173	0.0173191	0.00619593	0.00326797	0.0091922	0.0112411	0.00416002	0.00389817	0.00442531	0.00310343	0.00904334	0.0141529	0.00814039	0.00254797	0.00270909	0.0066191	0.00678511	0.00453755	0.00542397	0.0200216	0.00411359	0.0081155	0.0102579	0.00670037	0.00892118	0.00784929	0.0063195	0.00403969	0.0096158	0.00712216	0.0150931	0.0120776	0.0150971	0.0081128	0.0103227	0.00313759	0.00433223	0.00770186	0.00290112	0.00533221	0.00255121
Oxalobacter	0.000606387	0.000632031	0.000154183	3.10376e-05	0.000280466	0.000388576	7.21293e-05	0.000570776	0.000464468	0.000579449	0.00052607	0.00032039	0.000278552	0.000342368	0.00017096	0.000118127	0.000299007	5.35074e-05	0.000511887	0.000404367	0.000200173	0.000935989	0.000731026	0.000515774	0.000470644	0.000254442	0.000650877	0.00178616	0.000842543	0.000519015	0.000376435	0.000441342	4.59855e-05	0.000845309	0.000483459	0.000966014	0.000433144	0.000845002	0.000397188	0.000633284	0.00102008	0.000650759	0.000650248	0.000254399	0.000186333	0.000828157	0.000523813	7.01607e-05	0.000218675
Paenibacillus	0	0	0	0	0	0	0	0	0	0	0	0	0	0	0	0	0	0	0	0	0	0	0	0	0	0	0	0	0	0	0	0	0	0	0	0	0	0	0	0	0	0	0	0	0	0	0	0	0
Paeniclostridium	0	0	0	0	0	0	0	0	0	0	0	0	0	0	0	0	0	0	0	0	0	5.19994e-05	0	0	0	0	0	0	0	0	0	0	4.59855e-05	0	0	0	0	0	0	0	0	0	0	0	0	0	0	0	0
Pantoea	0	0	3.08366e-05	0.000248301	0	0	0	0	0	0	0	0	0	0	0	0	0	0	0	0	0	0.00530394	8.6003e-05	0.00567352	0.00490254	0.00462237	0.00564093	0.00415386	0.00916886	0.00882325	0	0	0	4.02528e-05	0	0.000263458	0	0.00973765	0.00949279	0	0	0	0	0	9.31663e-05	0	0.000161173	0	0
Papillibacter	0.00303194	0.00252813	9.25098e-05	0.000589714	0.00210349	0.000841914	0.00259665	0.00108447	0.0012607	0.0015452	0.000409165	0.00205049	0.00529248	0.00205421	0.000626852	0.00106314	0.00107643	0.0014447	0.00147879	0.0022529	0.00126777	0.00166398	0.00176306	0.00210608	0.000509864	0.0048344	0.00141023	0.00178616	0.000693859	0.000707747	0.000705816	0.00417268	0.000919709	0.00193213	0.000587057	0.000351278	0.00259887	0.00229358	0.00226397	0.00253313	0.00510038	0.00117137	0.00304804	0.000466398	0.00172358	0.0015735	0.00108792	0.00238546	0.000947591
Parabacteroides	0	0	0	0	0	0	0	0	0	0	0	0	0	0	0	0	0	0	0	0	0	0	0	0	0	0	0	0	0	0	0	0	0	0	0	0	0	0	0	0	0	0	0	0	0	0	0	0	0
Parvibacter	6.73764e-05	0	0	0	0	6.47626e-05	7.21293e-05	0	0	0	0	0	0	0	0	0	0	0	0	0	0	0	4.30015e-05	0.000128944	0.000274542	0.000169628	0.000180799	0.000124616	0.000396491	0	0	4.0122e-05	0	0	0.000103598	0.000219549	0.000129943	0.00044262	0	4.52345e-05	0	4.33839e-05	0	0	4.65831e-05	0	0.00024176	7.01607e-05	0
Peptococcus	0.00188654	0.000884844	0.00018502	0.000186226	0.00077128	0.000259051	0.000577034	0.000913242	0.000331763	0.00186711	0.000701426	0.000256312	0.000612813	0.00085592	0.000227946	0.00100408	0.000717618	0.000267537	0.000739393	0.000924268	0.000200173	0.000103999	0.000774027	0.00103155	0.00105895	0.0012298	0.000976315	0.00232616	0.000545175	0.00122676	0.00178807	0.000962927	0.000781753	0.000684297	0.00193384	0.000790375	0.0035951	0.000965717	0.00162847	0.00325689	0.0013873	0.000911063	0.00125986	0.000593598	0.000838496	0.00273292	0.0012088	0.000561285	0.000583133
Phascolarctobacterium	0	0	0	0	0	0	0	0	0	0	0	0	0	0	0	0	0	0	0	0	0	0	0	0	0	0	0	0	0	0	0	0	0	0	0	0	0	0	0	0	0	0	0	0	0	0	0	0	0
Prevotella	0.01361	0.0266717	0.279965	0.153326	0.112958	0.0198174	0.0276255	0.0378995	0.0718599	0.0209889	0.0773907	0.030437	0.0471866	0.0119829	0.109129	0.074715	0.0373161	0.161271	0.031737	0.0572468	0.0204177	0.0193958	0.146334	0.0217915	0.0727929	0.0728977	0.0305189	0.00888926	0.0231947	0.0171747	0.00983437	0.0539239	0.0154511	0.0310349	0.0214449	0.0362255	0.021354	0.0123129	0.0112007	0.0062876	0.0124857	0.0146204	0.0247907	0.0321815	0.0348442	0.013913	0.054396	0.0218901	0.0263868
Prevotellaceae	0.00956744	0.0111238	0.0906288	0.145659	0.0586173	0.0108154	0.013416	0.0199201	0.0546745	0.0112671	0.0127426	0.0168525	0.0128134	0.00793153	0.0443925	0.0294726	0.0277479	0.0149286	0.0125128	0.0134019	0.0147461	0.0168478	0.0159106	0.0148715	0.00894223	0.016878	0.00712349	0.0065631	0.0157605	0.00792677	0.00729343	0.0300915	0.00298906	0.0120758	0.0199945	0.013129	0.013774	0.00845002	0.00758629	0.00429728	0.00922148	0.00685466	0.0155653	0.0166207	0.00736013	0.0120911	0.00781691	0.00862976	0.0112253
Pseudomonas	0	0	0	0	0	0	0	0	0	0	0	0	0	0	0	0	0	0	0	0	0	0.00665592	0	0	0	0	0	0	0	0	0	0	0	0	0	0	0	0	0	0	0	0	0	0.00305279	4.65831e-05	0	0	0	0
Pygmaiobacter	0.00128015	0.000505625	0.000154183	0.000465564	0.000420698	0.000259051	0.000144259	0.000399543	0.000331763	0.000708215	0.000292261	0.000192234	0.000167131	0.000570613	0.000626852	0.00017719	0.000119603	0.000107015	0.00108065	0.000231067	0.000266898	0.000207998	8.6003e-05	8.59623e-05	0.000313762	0.000296849	0.000325438	0.000373847	4.95614e-05	4.71832e-05	0.000235272	0.00020061	0.000183942	0.000120758	3.45328e-05	0.000307368	0.00038983	0.000321906	0.000198594	0.000361876	0.000530439	0.00021692	0.000772169	0.000254399	0.000279499	0.000455487	0.000282053	0.000350803	0.000145783
Quinella	0.00101065	0.000189609	0.000770915	0.000186226	0.000350582	0.000647626	0.00331795	0.000856164	0.000464468	0.000643832	0.000818331	0.00032039	0.000501393	0.000456491	0.000341919	0.00017719	0.00041861	0.000160522	0.00062564	0.000462134	0.000266898	0.000519994	0.000774027	0.000257887	0.000431423	0.000339256	0.000470078	0.000456924	0.000693859	0.00297254	0.00254094	0.00040122	0.000413869	0.0014491	0.00103598	0.00131729	0.000606402	0.000160953	0.00135044	0.00275931	0.00081606	0.000347072	0.000406405	0.000381598	0.000978246	0.00140787	0.00104763	0.000701607	0.000364458
Rhodanobacter	0	0	0	0	0	0	0	0	0	0	0	0	0	0	0	0	0	0	0	0	0	0	0	0	0	0	0	0	0	0	0	0	0	0	0	0	0	0	0	0	0	0	0	0	0	0	0	0	0
Rikenella	0.00296456	0.00158008	0.00111012	0.00294857	0.00392652	0.00343242	0.00879977	0.0033105	0.00577268	0.0019315	0.00292261	0.00179418	0.00685237	0.00359486	0.00780716	0.00236253	0.00603995	0.00529723	0.00352633	0.00953151	0.00420364	0.00400395	0.00206407	0.00124645	0.000392203	0.00203554	0.00137407	0.000373847	0.00252763	0.00467113	0.00296443	0.00329	0.00321898	0.0022139	0.000759721	0.00140511	0.00398493	0.00317882	0.00222425	0.00452345	0.00252979	0.00173536	0.00564903	0.00483358	0.00335399	0.00144928	0.00161173	0.00350803	0.00743494
Rikenellaceae	0.00249293	0.00158008	0.00104844	0.00223471	0.00364605	0.00330289	0.00851125	0.00319635	0.00563997	0.0019315	0.00292261	0.0017301	0.00679666	0.00348074	0.0076362	0.00218534	0.00592034	0.00529723	0.00352633	0.00854948	0.00413692	0.00374396	0.00202107	0.000816642	0.000392203	0.00199313	0.00133791	0.00029077	0.00173465	0.000707747	0.00225861	0.00280854	0.00298906	0.00189188	0.000345328	0.000878194	0.00285875	0.00245453	0.00111213	0.00393541	0.00191774	0.00160521	0.00524262	0.00423998	0.00307449	0.000993789	0.00145056	0.00343787	0.00736205
Rodentibacter	0	0	0	3.10376e-05	0	0	0	0	0	0	0	0	0	0	0	0	0	0	0	0	0	0	0	0	0	0	0	0	0	0	0	0	0	0	0	0	0	0	0	0	0	0	0	0	0	4.14079e-05	0	0	0
Roseburia	0.0128015	0.0109973	0.00314533	0.00167603	0.00925536	0.020724	0.0243076	0.0204909	0.0134032	0.04906	0.0140285	0.00980392	0.0206685	0.0123252	0.00547071	0.00620164	0.0105251	0.00674193	0.0247412	0.00947375	0.00573831	0.00618793	0.00743926	0.0052437	0.00866769	0.0066155	0.0105225	0.0192739	0.018189	0.0217043	0.0855919	0.0161692	0.00492045	0.0194823	0.0309414	0.0186177	0.0128644	0.0113472	0.0305438	0.0276835	0.0110984	0.0176139	0.0144274	0.00932796	0.0129501	0.0255901	0.00902571	0.00729671	0.00677892
Ruminococcus	0.105511	0.0939199	0.0282155	0.0794562	0.117866	0.105304	0.0955713	0.105194	0.0712627	0.09812	0.167056	0.0792003	0.109861	0.108987	0.129416	0.107318	0.111649	0.103537	0.118018	0.0932355	0.0763328	0.0446155	0.0758977	0.157913	0.119975	0.0957551	0.136142	0.11527	0.0672052	0.0435972	0.0670055	0.0876665	0.0405132	0.0947953	0.0706195	0.057873	0.122926	0.0499356	0.0511578	0.0878907	0.0796883	0.0947505	0.106559	0.141615	0.090511	0.176853	0.083246	0.0516383	0.0561994
Sanguibacteroides	6.73764e-05	0	0	0	0	0	0	0	0	0	0	0.000128156	5.57103e-05	0	0	0.000118127	0	0	0	5.77667e-05	6.67245e-05	0.00083199	0	4.29812e-05	3.92203e-05	0	7.23197e-05	0	0	9.43663e-05	0	0	0	0	3.45328e-05	4.39097e-05	4.33144e-05	0	7.94376e-05	0	4.0803e-05	0.000130152	0	0.000127199	0	0	8.05867e-05	7.01607e-05	0
Solibacillus	0	0	0	0	0	0	0	0	0	0	0	0	0	0	0	0	0	0	0	0	0	0	0	0	0	0	0	0	0	0	0	0	0	0	0	0	0	0	0	0	0	0	0	0	0	0	0	0	0
Sphaerochaeta	0	0.000126406	3.08366e-05	0	7.01164e-05	0.000129525	0.0012262	0.000114155	0.000199058	0	0	0.000128156	5.57103e-05	0	5.69866e-05	0	5.98015e-05	0	0.000398134	5.77667e-05	0.000200173	5.19994e-05	0	8.59623e-05	0.000156881	0.000339256	0.000108479	0.00112154	0.000396491	0	0.000188218	0.00020061	0	8.05056e-05	0	8.78194e-05	4.33144e-05	0.000120715	3.97188e-05	0.000226173	0	0	0.000121921	0.000296799	0	0	4.02933e-05	0	0
Staphylococcus	6.73764e-05	0.000632031	0.000154183	0.000465564	7.01164e-05	0.000453339	0.000577034	0.000171233	0.00026541	0.000450682	0.000116904	0	0.000222841	0.000798859	0.000284933	0.000236253	0.00251166	0.00021403	0.000113753	0.000462134	0.000533796	0.000155998	0.000602021	0.000171925	0.000235322	0.00106018	0.000578557	0.000207693	0.000148684	9.43663e-05	0.000188218	0.000160488	0.000183942	0.000362275	0.000241729	0.000878194	0.00038983	0.000241429	7.94376e-05	0.000361876	0.000244818	0.000737527	0.000650248	0.000211999	0.00153724	0.000786749	0.00108792	0.000561285	0.00043735
Stenotrophomonas	0	0	0.00178852	0	0	0	0	0	0	0	0	0	0	0	0	0	0	0	0	0	0	0	0	0	0	0	0	0	0	0	0	0	0	0	0	0	0	0	0	0	0	0	0	0	0	0	0	0	0
Streptococcus	0.000202129	0	0.000123346	0.000155188	0	0	7.21293e-05	0	0	0.00019315	0.000116904	0.000128156	0.000111421	5.70613e-05	0.000113973	0.00017719	0.000119603	5.35074e-05	5.68764e-05	0	6.67245e-05	0	4.30015e-05	0.000128944	0	0.000381663	0.000180799	8.30772e-05	0.000148684	0	9.41088e-05	8.02439e-05	0	0	0.000103598	0.000219549	8.66288e-05	8.04764e-05	0.000119156	0.000180938	8.1606e-05	8.67679e-05	0.000203202	8.47997e-05	9.31663e-05	0	8.05867e-05	0	0
Subdoligranulum	6.73764e-05	0.000252813	3.08366e-05	0	0.000210349	0.000323813	0.000504905	5.70776e-05	0.000199058	0.000257533	0	0.000128156	0.000334262	5.70613e-05	0	0.00017719	0.000239206	0.000107015	0.000170629	0.000115533	0	0	8.6003e-05	0.000214906	3.92203e-05	4.2407e-05	7.23197e-05	0.000124616	0.000297368	0	0.000141163	4.0122e-05	0.00050584	8.05056e-05	3.45328e-05	0.000131729	0.000216572	8.04764e-05	7.94376e-05	0.000180938	0.000285621	0.000130152	0.000121921	4.23998e-05	9.31663e-05	0.000248447	0.00012088	0.000140321	0
Treponema	0.0137448	0.00309695	6.16732e-05	0.000341413	0.00133221	0.0053753	0.00317369	0.00228311	0.000530821	0.00296163	0.00163666	0.00198642	0.00133705	0.000570613	0.0017096	0.00336661	0.00125583	0.00139119	0.00790581	0.00514124	0.00206846	0.0266237	0.00086003	0.00171925	0.00352983	0.000636105	0.0178268	0.0146631	0.00569956	0.00292536	0.00663467	0.000641952	0.000137956	0.00152961	0.000517992	0.00153684	0.0045047	0.00148881	0.000556063	0.00488533	0.00387629	0.00151844	0.003617	0.00148399	0.00181674	0.00115942	0.00668869	0.00301691	0.000145783
Tuzzerella	0.00161703	0.000379219	0.000246693	3.10376e-05	0.000140233	0.000323813	0.000144259	0.000684932	0.000995289	0.000257533	0.000175357	0.000448545	0.000389972	0.000627675	0.000398906	0.000295316	0.000358809	0.000321044	0.00102377	0.0003466	0.00060052	0.00150798	0.00111804	0.00485687	0.00494176	0.0054281	0.00509854	0.00830772	0.000743421	0.00103803	0.00108225	0.000120366	0.00496643	0.000603792	0.00203743	0.00175639	0.0144237	0.000563335	0.000436907	0.00176415	0.000122409	0.000260304	8.1281e-05	8.47997e-05	0.000232916	0.00244306	0.00116851	0.000350803	0.000291566
Tyzzerella	0	0.000126406	6.16732e-05	3.10376e-05	0.000631048	0.000129525	0.000144259	0.000114155	0.000132705	0.000321916	0.000701426	0	0.000222841	0.000171184	0.000227946	0.00017719	5.98015e-05	0.00101664	0.000113753	0	6.67245e-05	5.19994e-05	4.30015e-05	0	7.84406e-05	0	7.23197e-05	4.15386e-05	0	0	4.70544e-05	0	0	0.000201264	6.90655e-05	4.39097e-05	0	0	0	4.52345e-05	0	0	8.1281e-05	0.000508798	0.000139749	0	0	0.000140321	0.000728916
[truncated: 507 more columns]
