# Supplementary material for: High diversity, close genetic relatedness, and favorable living conditions benefit species co-occurrence of gut microbiota in Brandt’s vole
Source: Front Microbiol. 2024 Feb 7;15:1337402. doi: 10.3389/fmicb.2024.1337402 (PMC10879610; doi:10.3389/fmicb.2024.1337402)
Supplement: Supplementary file 3 [file Data_Sheet_2.XLSX]

## Sheet: Abundance of genus
Experiment	Treatment ID	Candidatus Saccharimonas	Colidextribacter	Desulfovibrio	Eubacterium	Lachnospira	Lactobacillus	Monoglobus	Prevotella	Ruminococcus	Treponema
Experiment 1	E1_F1	0.0114835	0.0164139	0.00986083	0.101666	0.152968	6.24e-05	0.00324533	0.255196	0.0395681	0.000374462
Experiment 1	E1_F1	0.00257415	0.0103551	0.00386123	0.0726613	0.178553	0	0.00479729	0.302814	0.0609606	0.000351021
Experiment 1	E1_F1	0.034661	0.0150502	0.00927334	0.0126178	0.137124	0.00228033	0.00805716	0.232289	0.116145	0.000152022
Experiment 1	E1_F1	0.0199544	0.00916688	0.00268422	0.019296	0.13173	0	0.00415295	0.290757	0.0875665	0
Experiment 1	E1_F1	0.00921372	0.00706616	0.0117769	0.0124697	0.144094	0	0.00353308	0.0385175	0.00651195	0
Experiment 1	E1_F1	0.00431103	0.0121348	0.00287402	0.0415137	0.106019	0	0.00910107	0.19224	0.0482197	0
Experiment 1	E1_F2	0.0120653	0.0301633	0.00534972	0.0972625	0.190826	0.000113824	0.00677252	0.0710261	0.0181549	0.000455296
Experiment 1	E1_F2	0.00937642	0.00494026	0.00146192	0.0519232	0.155921	0	0.000856984	0.504209	0.0154761	0.00115945
Experiment 1	E1_F2	0.018973	0.0178903	0.00242318	0.0507837	0.14106	0	0.00861002	0.152506	0.0765622	0.00051557
Experiment 1	E1_F2	0.0218378	0.0194555	0.00663641	0.0409529	0.208054	0	0.00266591	0.0904141	0.0157686	0.000567215
Experiment 1	E1_F2	0.00793409	0.00945987	0.00106805	0.0512664	0.128166	0	0.00335673	0.110314	0.0755264	0.000915471
Experiment 1	E1_F3	0.020506	0.0132297	0.0277824	0.122044	0.295518	0	0.00661485	0.132132	0.0496114	0.0246403
Experiment 1	E1_F3	0.0126318	0.0182337	0.0529438	0.138456	0.189971	0	0.021529	0.021529	0.00598638	0.0103251
Experiment 1	E1_F3	0.0389602	0.00674437	0.00667889	0.118256	0.0623363	0	0.022001	0.106993	0.034704	0.00098219
Experiment 1	E1_F3	0.0326367	0.00884756	0.0124137	0.0978648	0.159617	0	0.014129	0.153523	0.0595856	0.0143547
Experiment 1	E1_F3	0.0251516	0.00874064	0.0256868	0.172137	0.148591	0	0.00392437	0.130039	0.030503	0.13985
Experiment 1	E1_F3	0.0343035	0.0102795	0.0019635	0.0280665	0.0736891	0.0010395	0.00854701	0.244629	0.048972	0.0010395
Experiment 1	E1_F4	0.0386014	0.00602639	0.0430534	0.0503828	0.181552	0	0.00711222	0.231391	0.0277974	0.0162332
Experiment 1	E1_F4	0.0249508	0.00748523	0.00183848	0.11241	0.1174	0	0.012738	0.0538411	0.0600131	0.000656599
Experiment 1	E1_F4	0.0569504	0.0181034	0.00350215	0.0795797	0.152694	0	0.00867457	0.0613147	0.0596983	0.0132004
Experiment 1	E1_F4	0.0227885	0.00887603	0.00359031	0.0328114	0.110003	0	0.00289219	0.353296	0.0720554	0.00324125
Experiment 1	E1_F4	0.0386119	0.00955879	0.00202477	0.058577	0.0519377	0	0.000612139	0.231012	0.11075	0.00155389
Experiment 1	E1_F5	0.0186164	0.00792453	0.00125786	0.0766038	0.253962	0	0.00842767	0.0997484	0.0623899	0.00540881
Experiment 1	E1_F5	0.0192633	0.0142428	0.0266849	0.0997544	0.203438	0	0.00321965	0.127476	0.0975716	0.02603
Experiment 1	E1_F5	0.00237104	0.0114504	0.0137636	0.0772033	0.308524	0	0.00688179	0.068124	0.0193731	0.00485774
Experiment 1	E1_F5	0.000540249	0.0201693	0.015307	0.0417792	0.181524	0	0.00846389	0.132181	0.0226904	0.0758149
Experiment 1	E1_F5	0.0143782	0.0173966	0.0280979	0.0895621	0.210954	0	0.00367687	0.0307321	0.109373	0.0092745
Experiment 1	E1_F5	0.0158082	0.0117821	0.0208999	0.0828301	0.161456	0	0.00609828	0.0918887	0.0880995	0.00633511
Experiment 1	E1_F6	0.0188314	0.00563139	0.00355904	0.0116682	0.0843357	0	0.00500068	0.116502	0.0814524	0.00373924
Experiment 1	E1_F6	0.0379155	0.0127583	0.00377358	0.0118598	0.132435	0.000179695	0.0168913	0.185984	0.0824798	0.00377358
Experiment 1	E1_F6	0.00615889	0.00649791	0.00293818	0.0167816	0.18245	0	0.00559385	0.055317	0.087185	0.000904057
Experiment 1	E1_F6	0.0165791	0.00612826	0.00328299	0.0454148	0.124207	0.000383016	0.00579996	0.163438	0.0894069	0.00842635
Experiment 1	E1_F6	0.00821655	0.00766206	0.00589777	0.020365	0.149209	0	0.00272205	0.231525	0.137413	0.00383103
Experiment 1	E1_F7	0.0246949	0.00553505	0.00156117	0.0847289	0.119217	0	0.00567698	0.206216	0.0424354	0.000709622
Experiment 1	E1_F7	0.0114053	0.00572778	0.00406974	0.0966186	0.192735	0	0.00859167	0.24534	0.0537105	0.00145707
Experiment 1	E1_F7	0.031279	0.00796987	0.00655058	0.0506032	0.230799	0	0.0132649	0.0363011	0.0566625	0.00709646
Experiment 1	E1_F7	0.0148865	0.00838271	0.00361324	0.0235583	0.114901	0	0.0180662	0.0372886	0.0985692	0.00158983
Experiment 1	E1_F7	0.0176062	0.0158845	0.01594	0.0250486	0.21744	0	0.00971952	0.154402	0.0517079	0.0485421
Experiment 1	E1_F7	0.00055511	0.00968359	0.00228212	0.156479	0.24246	0	0.0178869	0.0505767	0.0614322	0.000431752
Experiment 1	E1_F8	0.054854	0.0157853	0.0047356	0.0445935	0.105959	0	0.0842541	0.0207182	0.108919	0.0260458
Experiment 1	E1_F8	0.0183759	0.00770038	0.0453273	0.169933	0.170809	0	0.0180259	0.147182	0.0182009	0.0145257
Experiment 1	E1_F8	0.0130086	0.00745383	0.00408299	0.0468119	0.161468	0	0.00484261	0.25965	0.0719271	0.00940037
Experiment 1	E1_F8	0.0408094	0.0106533	0.0378784	0.0763768	0.2355	0	0.00873682	0.106307	0.0241813	0.0193901
Experiment 1	E1_F8	0.0264526	0.0131685	0.00352316	0.0421624	0.0999191	0	0.0588541	0.0444149	0.059836	0.00219476
Experiment 1	E1_F8	0.0195907	0.00398363	0.014352	0.0899864	0.170587	0	0.00971351	0.0839291	0.0545157	0.0474216
Experiment 2	E2_H	0.00845042	0.0049888	0.09326	0.0222969	0.147373	0	0.0091631	0.0244349	0.0169008	0.0382814
Experiment 2	E2_H	0.00168763	0.0147284	0.00352869	0.0304286	0.0999284	0	0.0219392	0.0290478	0.0279738	0.00148307
Experiment 2	E2_H	0.00381545	0.0168181	0.0269592	0.0547216	0.155279	0	0.0248004	0.0230935	0.0212862	0.0549224
Experiment 2	E2_H	0.00288362	0.0220391	0.042379	0.00514933	0.0351184	0	0.00705458	0.0101957	0.0212667	0.000257467
Experiment 2	E2_H	0.00210273	0.0122659	0.0182738	0.0543206	0.105037	0.00010013	0.0171223	0.0166216	0.0201762	0.0731952
Experiment 2	E2_H	0.0078724	0.00619132	0.0239862	0.019517	0.132888	8.2e-05	0.00627332	0.00463324	0.0442413	0.0132437
Experiment 2	E2_H	0.00346277	0.00974524	0.0264655	0.0407618	0.0851843	0	0.0212219	0.00959683	0.0511996	0.0158793
Experiment 2	E2_H	0.0090025	0.010786	0.0461166	0.0418701	0.127904	0.000594505	0.0160941	0.00993673	0.0710434	0.0227186
Experiment 2	E2_H	0.0062081	0.0138565	0.0215048	0.034666	0.10812	0.000397318	0.0323318	0.0168364	0.0330767	0.0035262
Experiment 2	E2_L	0.00552221	0.00528211	0.00187275	0.0320768	0.23952	4.8e-05	0.00897959	0.0371188	0.0451861	0.00355342
Experiment 2	E2_L	0.0159269	0.00725662	0.00433512	0.0434455	0.101593	0	0.00626708	0.138677	0.0443879	0.00155499
Experiment 2	E2_L	0.00675871	0.00379147	0.00309087	0.0139707	0.127921	4.12e-05	0.00605811	0.0324335	0.0706779	0.0010715
Experiment 2	E2_L	0.0122375	0.0157123	0.00700005	0.0574105	0.150426	0.00322304	0.0241728	0.016367	0.0765977	0.0017626
Experiment 2	E2_L	0.00487021	0.00769493	0.00150976	0.00754882	0.234744	0	0.0245459	0.0129548	0.0303901	0.00126625
Experiment 2	E2_L	0.00382611	0.00388156	0.010203	0.00743041	0.0613841	0	0.0138073	0.0139736	0.032716	0.00182988
Experiment 2	E2_M	0.0348949	0.0144847	0.00217777	0.016156	0.0610788	0	0.0226893	0.0468473	0.0938972	0.00141808
Experiment 2	E2_M	0.0204468	0.00522428	0.00405332	0.0119798	0.0406683	0	0.0226986	0.0480544	0.0271122	0.000720591
Experiment 2	E2_M	0.034556	0.00813387	0.00528443	0.00860015	0.0404103	0	0.0160605	0.138535	0.0302559	0.00165786
Experiment 2	E2_M	0.0112031	0.00322213	0.0036187	0.0105091	0.0429782	4.96e-05	0.0199772	0.0348486	0.0165072	0.00128885
Experiment 2	E2_M	0.014164	0.0115016	0.0189031	0.0123003	0.104579	0	0.00447284	0.0615548	0.0470181	0.00628328
Experiment 2	E2_M	0.0269342	0.0102077	0.0122795	0.0494719	0.202385	0	0.0141493	0.0440649	0.115165	0.00202133
Experiment 2	E2_M	0.00131633	0.00671781	0.00453906	0.0360855	0.183786	0	0.00912351	0.0574191	0.0196541	0.00131633
Experiment 2	E2_M	0.0115197	0.0138333	0.0172555	0.0450186	0.10228	0	0.0250157	0.0315226	0.0447776	0.00134959
Experiment 2	E2_M	0.0311014	0.00622029	0.00237686	0.00520886	0.0529483	0	0.0152726	0.0767675	0.0101649	0.00121371
Experiment 3	E3_H	0.00365079	0.0185694	0.0191103	0.0305584	0.142291	0.00545364	0.0169919	0.00261414	0.0602154	0.00401136
Experiment 3	E3_H	0.00372246	0.0156257	0.0118599	0.0388261	0.106307	0.00921958	0.0255378	0.00454486	0.04718	0.00285677
Experiment 3	E3_H	0.00224787	0.0222193	0.00890503	0.0669174	0.176285	0.00523062	0.0233865	0.00644101	0.0578395	0.00371763
Experiment 3	E3_H	0.00510872	0.0225881	0.016635	0.0473718	0.14258	0.0247836	0.0238548	0.0212793	0.0408697	0.00320878
Experiment 3	E3_H	0.0106488	0.0165253	0.0117137	0.0267008	0.129048	0.0001972	0.0160521	0.0141984	0.037468	0.00603431
Experiment 3	E3_H	0.00258133	0.037081	0.00717037	0.0338851	0.113824	0.00815373	0.0189707	0.0266328	0.060436	0.0089732
Experiment 3	E3_H	0.00994948	0.0349389	0.012996	0.0295014	0.154256	0.00748139	0.0251051	0.00836836	0.048012	0.00578458
Experiment 3	E3_H	0.00481475	0.0241962	0.0104456	0.0889097	0.153542	0.00689571	0.0275828	0.00897666	0.035009	0.00236657
Experiment 3	E3_H	0.00179102	0.0139982	0.0156478	0.057124	0.208889	0.000282792	0.0129142	0.00834237	0.107697	0.0207381
Experiment 3	E3_L	0.00468641	0.0119154	0.0142088	0.0397348	0.183767	0.000199422	0.019294	0.0122644	0.0698973	0.0101705
Experiment 3	E3_L	0.0133587	0.0225989	0.00807857	0.0720735	0.149163	0.000316807	0.0301494	0.0132003	0.0411321	0.011669
Experiment 3	E3_L	0.00578952	0.00705014	0.00331497	0.0265664	0.085162	0.000466897	0.0189093	0.0779251	0.0280605	0.0054627
Experiment 3	E3_L	0.046139	0.0142778	0.00266275	0.0240566	0.151409	0.000367276	0.0119824	0.0322284	0.0708842	0.00247911
Experiment 3	E3_L	0.00262334	0.0135398	0.00198866	0.0820005	0.212702	0.000126936	0.0192096	0.0739612	0.0245409	0.000676991
Experiment 3	E3_L	0.0113768	0.0112715	0.0245444	0.0380807	0.161329	0.000421363	0.0137996	0.00537238	0.099073	0.0408722
Experiment 3	E3_M	0.00326642	0.0162268	0.033876	0.0474158	0.163479	0.000105369	0.0207049	0.0129076	0.101523	0.0297666
Experiment 3	E3_M	0.0106206	0.0154308	0.00304805	0.0744392	0.0763919	0.000190503	0.0259561	0.0405296	0.0514835	0.00176216
Experiment 3	E3_M	0.00226957	0.0125247	0.0137435	0.0732148	0.273694	0.0013029	0.0121885	0.0224436	0.0441727	0.018745
Experiment 3	E3_M	0.00610366	0.00925555	0.00270162	0.029918	0.0506304	0.00020012	0.0213628	0.0725435	0.0288673	0.00045027
Experiment 3	E3_M	0.0323367	0.0097059	0.00356046	0.0379457	0.137931	0.00014632	0.0210213	0.204897	0.0412623	0.00043896
Experiment 3	E3_M	0.00909953	0.0186735	0.015094	0.0424357	0.230637	0.000172503	0.0234604	0.0097033	0.0491634	0.0102208
Experiment 3	E3_M	0.0733782	0.00794541	0.00345859	0.0151898	0.0898299	4.67e-05	0.010516	0.0515517	0.0664143	0.000888016
Experiment 3	E3_M	0.0303965	0.0333001	0.0215951	0.0260412	0.114962	0.00617004	0.0263588	0.00680519	0.044143	0.00435532
Experiment 3	E3_M	0.0295101	0.0143885	0.0039408	0.0508638	0.123173	0.000229116	0.0331302	0.0739128	0.0457316	0.00380333
Experiment 4	E4_H	0.00392738	0.0187355	0.0157739	0.0466134	0.149047	6.44e-05	0.015452	0.0209889	0.09812	0.00296163
Experiment 4	E4_H	0.00198737	0.0102876	0.00397475	0.0365326	0.0734744	0.0012275	0.0109306	0.0773907	0.167056	0.00163666
Experiment 4	E4_H	0.0115877	0.0164903	0.00601671	0.0355989	0.0920891	0.000835655	0.0135933	0.0471866	0.109861	0.00133705
Experiment 4	E4_H	0.0156348	0.0218545	0.00878745	0.0265335	0.0916976	0.000513552	0.0136947	0.0119829	0.108987	0.000570613
Experiment 4	E4_H	0.00559431	0.0187168	0.00925478	0.0245873	0.11268	0.000897852	0.0167484	0.0214449	0.0706195	0.000517992
Experiment 4	E4_H	0.0054448	0.00966014	0.0598929	0.0452709	0.0730658	0.00131729	0.0111092	0.0362255	0.057873	0.00153684
Experiment 4	E4_H	0.0125179	0.0256855	0.050418	0.0454368	0.0881882	0.000476459	0.0139472	0.021354	0.122926	0.0045047
Experiment 4	E4_H	0.00941574	0.0113069	0.0442218	0.187631	0.0563335	0.000281667	0.0143248	0.0123129	0.0499356	0.00148881
Experiment 4	E4_H	0.00663304	0.0326886	0.0221234	0.110895	0.162609	0.000119156	0.014696	0.0112007	0.0511578	0.000556063
Experiment 4	E4_H	0.00737323	0.021984	0.038766	0.0511603	0.0832316	0.00203555	0.0103587	0.0062876	0.0878907	0.00488533
Experiment 4	E4_H	0.0176677	0.0209319	0.0390485	0.0547576	0.0625102	0.000204015	0.0119553	0.0124857	0.0796883	0.00387629
Experiment 4	E4_H	0.0103254	0.0153579	0.00876356	0.060564	0.0677223	0.00021692	0.0303254	0.0146204	0.0947505	0.00151844
Experiment 4	E4_H	0.0110542	0.0250345	0.0149557	0.054377	0.0974965	8.13e-05	0.0239779	0.0247907	0.106559	0.003617
Experiment 4	E4_H	0.00927004	0.017096	0.0102949	0.0588345	0.0887874	0.00186333	0.028276	0.0348442	0.090511	0.00181674
Experiment 4	E4_H	0.0164389	0.0218634	0.00923395	0.0287785	0.0766046	0.00202899	0.0225673	0.013913	0.176853	0.00115942
Experiment 4	E4_H	0.0114836	0.0110404	0.0139818	0.0496414	0.0566524	0.00942864	0.0121283	0.054396	0.083246	0.00668869
Experiment 4	E4_H	0.00477092	0.0267312	0.0127692	0.0338174	0.102224	0.0140321	0.0230829	0.0218901	0.0516383	0.00301691
Experiment 4	E4_H	0.0172024	0.0132663	0.00634157	0.0169837	0.0486187	0.0438079	0.0108609	0.0263868	0.0561994	0.000145783
Experiment 4	E4_H	0.0066255	0.0201338	0.013251	0.0424547	0.0937862	0.000900553	0.0248295	0.023929	0.0724945	0.000900553
Experiment 4	E4_H	0.0179561	0.0121617	0.011334	0.035148	0.0557784	0.00942375	0.0200573	0.0334288	0.0513849	0.000827762
Experiment 4	E4_L	0.00539011	0.0283654	0.0132058	0.111171	0.116022	0.000134753	0.0150923	0.01361	0.105511	0.0137448
Experiment 4	E4_L	0.00151687	0.00960688	0.00423461	0.0386803	0.084945	0.000189609	0.0147263	0.0266717	0.0939199	0.00309695
Experiment 4	E4_L	0.0113418	0.00941945	0.0081379	0.0429963	0.0520313	0.000128156	0.00954761	0.030437	0.0792003	0.00198642
Experiment 4	E4_L	0.00313426	0.00837702	0.0038181	0.0242763	0.0364714	0.012765	0.0123661	0.109129	0.129416	0.0017096
Experiment 4	E4_L	0.00791448	0.0113992	0.00614258	0.0277597	0.0715256	5.91e-05	0.00933199	0.074715	0.107318	0.00336661
Experiment 4	E4_L	0.0209903	0.0102859	0.00747518	0.0224853	0.0534027	0.00137543	0.0109437	0.0373161	0.111649	0.00125583
Experiment 4	E4_L	0.0028894	0.0100594	0.00299642	0.0134839	0.0328	0.00486917	0.0057788	0.161271	0.103537	0.00139119
Experiment 4	E4_L	0.00108065	0.0408941	0.0142191	0.046923	0.102036	0.000398134	0.011034	0.031737	0.118018	0.00790581
Experiment 4	E4_L	0.0024262	0.0151349	0.0244931	0.0582289	0.0828375	0.000866501	0.00883831	0.0572468	0.0932355	0.00514124
Experiment 4	E4_L	0.00346967	0.0108094	0.0107426	0.02302	0.050377	0.000266898	0.0109428	0.0204177	0.0763328	0.00206846
Experiment 4	E4_L	0.0253237	0.0134158	0.0290157	0.117831	0.103739	0.000779991	0.00909989	0.0193958	0.0446155	0.0266237
Experiment 4	E4_L	0.00430015	0.0112664	0.00769727	0.0371103	0.0678564	0.000344012	0.0117394	0.146334	0.0758977	0.00086003
Experiment 4	E4_L	0.00423066	0.0118183	0.0103007	0.0302584	0.0541249	0	0.00685183	0.0154511	0.0405132	0.000137956
Experiment 4	E4_L	0.00360399	0.00767437	0.00479118	0.0357431	0.10884	0	0.00546958	0.0321815	0.141615	0.00148399
Experiment 4	E4_L	0.000647443	0.00483092	0.00547836	0.0343643	0.0450222	0	0.00488072	0.183027	0.024553	0.00104587
Experiment 4	E4_L	0.0242638	0.018623	0.0292825	0.0270427	0.0542928	0.000580672	0.00734135	0.0450021	0.117047	0.00514309
Experiment 4	E4_L	0.0311343	0.0134988	0.0125735	0.0272698	0.0545395	0.00234052	0.00468104	0.0125191	0.117407	0.00440888
Experiment 4	E4_L	0.00759827	0.0142711	0.046515	0.039209	0.104135	0.000146121	0.00647801	0.0263991	0.101554	0.00847499
Experiment 4	E4_L	0.0235734	0.0130804	0.0111159	0.0668871	0.0590772	0.00014374	0.00943893	0.028748	0.0798716	0.00512673
Experiment 4	E4_L	0.0241068	0.0132319	0.00467251	0.0212537	0.0349405	4.13e-05	0.0141829	0.127233	0.0656219	0.000206748
Experiment 4	E4_M	0.00157267	0.00357705	0.00376207	0.00764748	0.0187795	0.00928182	0.00447131	0.279965	0.0282155	6.17e-05
Experiment 4	E4_M	0.0263199	0.00505913	0.0014898	0.016543	0.02064	0.00142773	0.00679723	0.153326	0.0794562	0.000341413
Experiment 4	E4_M	0.0208246	0.0175992	0.00715187	0.0356892	0.0827373	0.000140233	0.0161969	0.112958	0.117866	0.00133221
Experiment 4	E4_M	0.0033029	0.0184574	0.0208536	0.0372385	0.127064	0.00123049	0.0156726	0.0198174	0.105304	0.0053753
Experiment 4	E4_M	0.0103145	0.0110358	0.0116849	0.038517	0.0714801	0.000504905	0.0138488	0.0276255	0.0955713	0.00317369
Experiment 4	E4_M	0.00878995	0.019863	0.00610731	0.0833904	0.239498	0.000342466	0.0123858	0.0378995	0.105194	0.00228311
Experiment 4	E4_M	0.0318492	0.0363612	0.00683432	0.0324464	0.106496	6.64e-05	0.0200385	0.0718599	0.0712627	0.000530821
Experiment 4	E4_M	0.00855325	0.0121207	0.0198573	0.0291842	0.0499871	0.000601736	0.00657612	0.0217915	0.157913	0.00171925
Experiment 4	E4_M	0.0083147	0.0103542	0.0111386	0.0434169	0.0544378	0.000666745	0.00996196	0.0727929	0.119975	0.00352983
Experiment 4	E4_M	0.0407107	0.0183622	0.00924473	0.0270981	0.0562741	0.000551291	0.0231966	0.0728977	0.0957551	0.000636105
Experiment 4	E4_M	0.00520701	0.0276623	0.0145724	0.0777075	0.169879	0.00112096	0.0141747	0.0305189	0.136142	0.0178268
Experiment 4	E4_M	0.00751849	0.0311955	0.0195231	0.0309462	0.158719	0.0207693	0.0116723	0.00888926	0.11527	0.0146631
Experiment 4	E4_M	0.0628438	0.0111018	0.0295386	0.0686921	0.0845022	9.91e-05	0.017743	0.0231947	0.0672052	0.00569956
Experiment 4	E4_M	0.00405775	0.0131641	0.0926206	0.066717	0.165047	4.72e-05	0.0154289	0.0171747	0.0435972	0.00292536
Experiment 4	E4_M	0.0133634	0.0184924	0.0275268	0.0513834	0.123141	0.00150574	0.0090815	0.00983437	0.0670055	0.00663467
Experiment 4	E4_M	0.0240732	0.0237121	0.00910769	0.0563714	0.0814877	0	0.0306532	0.0539239	0.0876665	0.000641952
Experiment 4	E4_M	0.0110695	0.0212937	0.0243932	0.0604597	0.198446	0.000120758	0.0224208	0.0310349	0.0947953	0.00152961
Experiment 5	E5_H	0.0100011	0.00415346	0.0103836	0.0292928	0.0345393	0	0.000765111	0.0120778	0.0213138	0.00185813
Experiment 5	E5_H	0.13502	0.00264251	0.0130238	0.0173021	0.0270542	0	0.204668	0.0205738	0.0103184	0.00427834
Experiment 5	E5_H	0.0245668	0.011958	0.109086	0.0531197	0.0643456	0	0.00951761	0.00349793	0.0311559	0.0744326
Experiment 5	E5_H	0.088547	0.00466356	0.0167767	0.0320998	0.0592938	0.000121131	0.0353098	0.0208952	0.0403973	0.00769184
Experiment 5	E5_H	0.0028885	0.0121317	0.149798	0.0103408	0.0744656	0	0.023108	0.00236857	0.00999422	0.00011554
Experiment 5	E5_H	0.0448173	0.00617136	0.0292391	0.0203715	0.132714	5.99e-05	0.00581186	0.0074296	0.030018	0.00257639
Experiment 5	E5_H	0.00691835	0.0141783	0.0240007	0.0363854	0.129142	0	0.0117014	0.0973693	0.0316023	0.00341647
Experiment 5	E5_H	0.00224903	0.0106999	0.124923	0.026852	0.0310093	0.000749676	0.00647448	0.00347577	0.0055885	0.000477067
Experiment 5	E5_H	0.0419162	0.0109997	0.0106743	0.0207628	0.0432179	0	0.0580578	0.0512887	0.11182	0.000520698
Experiment 5	E5_H	0.0844985	0.00438669	0.0254428	0.0433734	0.0617426	0	0.0382738	0.00329001	0.0268685	0.00866371
Experiment 5	E5_H	0.0101405	0.0143416	0.0916027	0.0847941	0.109469	0	0.0111063	0.0268482	0.0290695	0.0212468
Experiment 5	E5_H	0.0151952	0.00705747	0.166427	0.0494743	0.0504105	0	0.0112343	0.00604926	0.0141149	0.208627
Experiment 5	E5_H	0.00210055	0.00777202	0.0593754	0.0266769	0.181977	0	0.0303179	0.00644168	0.0354292	0.103697
Experiment 5	E5_H	0.00913621	0.00177439	0.0108728	0.00785261	0.0192918	0	0.0516083	0.00309574	0.00422833	0.000302024
Experiment 5	E5_H	0.0169275	0.00450588	0.130731	0.0504171	0.0990075	0	0.00395786	0.00505389	0.0496255	0.0855508
Experiment 5	E5_H	0.0609787	0.0108959	0.0173315	0.0459411	0.0960877	6.37e-05	0.0403339	0.0338346	0.13999	0.0273353
Experiment 5	E5_H	0.0311752	0.00651423	0.0236639	0.0321058	0.0406142	0	0.0247275	0.015355	0.0180803	0.0273199
Experiment 5	E5_H	0.107283	0.0116504	0.0191044	0.0199879	0.0523991	5.52e-05	0.0919331	0.0289879	0.0404726	0.00281597
Experiment 5	E5_H	0.0015657	0.00248906	0.196716	0.0234855	0.0334016	0	0.00662411	0.00108395	0.00867156	0.00537958
Experiment 5	E5_H	0.00333146	0.00853979	0.0893863	0.00436374	0.00422297	0.0172673	0.0121997	0.000609985	0.00023461	0.000140766
Experiment 5	E5_H	0.0160419	0.00353027	0.028969	0.00638563	0.0466203	0	0.0313052	0.0169245	0.155228	0.00218046
Experiment 5	E5_H	0.0203625	0.00791584	0.0780127	0.014061	0.0756692	0	0.00432247	0.0014061	0.0296323	0.00218727
Experiment 5	E5_H	0.0229075	0.00431718	0.0473568	0.0131278	0.099163	0	0.0504405	0.0106608	0.00885463	0.00105727
Experiment 5	E5_H	0.0515903	0.00648077	0.0715869	0.0182485	0.0447258	4.26e-05	0.0475825	0.0170973	0.000682186	0.0043063
Experiment 5	E5_M	0.0119591	0.00848711	0.0418569	0.0109947	0.0259757	0	0.0186459	0.00122163	0.0237896	0.00295763
Experiment 5	E5_M	0.0567942	0.00777108	0.0349335	0.0196819	0.100225	7.26e-05	0.0461181	0.0109667	0.0442298	0.00319558
Experiment 5	E5_M	0.0625403	0.00357541	0.0310064	0.0256726	0.0568548	5.86e-05	0.0159428	0.0290722	0.0236211	0.00105504
Experiment 5	E5_M	0.062816	0.00376447	0.048601	0.0126981	0.0476458	0	0.00960782	0.0719182	0.0124171	0.000618047
Experiment 5	E5_M	0.13961	0.00273506	0.00674649	0.0638789	0.0728135	6.08e-05	0.0368322	0.0444296	0.0307543	0.0075974
Experiment 5	E5_M	0.0417301	0.0101065	0.00988916	0.0218431	0.0873723	0	0.0443925	0.026027	0.019887	0.00575962
Experiment 5	E5_M	0.107428	0.0167276	0.013444	0.00873552	0.0524751	0.00173471	0.101295	0.0758937	0.0784958	0.00142494
Experiment 5	E5_M	0.0575359	0.00599024	0.00569442	0.0100577	0.0217423	0	0.0491052	0.0176009	0.0121284	0.00347582
Experiment 5	E5_M	0.0254501	0.00195364	0.190823	0.0818417	0.036644	0	0.00691694	0.00142563	0.00253445	0.00533291
Experiment 5	E5_M	0.0220045	0.00768689	0.233541	0.0156085	0.0180143	0	0.00422486	0.00193639	0.0247037	0.0411923
Experiment 5	E5_M	0.00573009	0.00329316	0.0167951	0.043799	0.268985	0	0.0402424	0.046697	0.0401106	0.0295725
Experiment 5	E5_M	0.0382403	0.00703892	0.0839256	0.00981387	0.244332	0	0.0144162	0.001489	0.0159052	0.0274788
Experiment 5	E5_M	0.0106848	0.0189412	0.100534	0.0246305	0.115729	0	0.0113786	0.0193575	0.0246305	0.0473878
Experiment 5	E5_M	0.120296	0.00482721	0.0123423	0.0166758	0.070927	5.49e-05	0.0300603	0.00312671	0.0384531	0.00323642
Experiment 5	E5_M	0.0432925	0.00583485	0.0388122	0.00786663	0.0169315	5.21e-05	0.022558	0.00375098	0.0162542	0.00442824
Experiment 5	E5_M	0.0839572	0.00365777	0.0633251	0.0616677	0.0262331	0.000171458	0.0185175	0.0085729	0.0283477	0.0136595
Experiment 5	E5_M	0.0797756	0.00353436	0.0175596	0.0389902	0.0485835	0	0.0349509	0.0117812	0.0906031	0.0058345
Experiment 5	E5_M	0.032641	0.00351687	0.0207166	0.0119244	0.034839	0	0.0925376	0.0154413	0.0420925	0.0024728
Experiment 5	E5_M	0.0923255	0.00596583	0.0114104	0.0111787	0.176542	5.79e-05	0.0159282	0.0597741	0.0224732	0.0378222
Experiment 5	E5_M	0.0584735	0.0113325	0.0100388	0.0199741	0.0329625	5.17e-05	0.0595084	0.0115395	0.0495731	0.00155239
Experiment 5	E5_M	0.00293167	0.0051868	0.116741	0.083966	0.115914	0	0.00796813	0.00308201	0.0136811	0.103962
Experiment 5	E5_M	0.00595567	0.00792043	0.170381	0.063302	0.0862037	0	0.009087	0.0290416	0.00988518	0.0508381
Experiment 6	E6_H	0.0330954	0.00311922	0.0429818	0.00972773	0.0247951	0.000317209	0.0913561	0.0284959	0.0297119	0.000951626
Experiment 6	E6_H	0.01369	0.00687123	0.0122213	0.026803	0.0583268	0.000576974	0.0049305	0.0233937	0.022502	0.0037241
Experiment 6	E6_H	0.00576798	0.00486066	0.156448	0.0326636	0.182761	0.000453662	0.0201555	0.00855476	0.0340894	0.106675
Experiment 6	E6_H	0.00182857	0.00209524	0.0242286	0.00998095	0.0475429	0.000114286	0.0559619	0.00796191	0.00217143	0.000838095
Experiment 6	E6_H	0.0136839	0.00779008	0.0120439	0.027009	0.0445879	0.00420254	0.0232677	0.0166564	0.0821546	0.00451004
Experiment 6	E6_H	0.000567289	0.00327282	0.222988	0.00829115	0.101938	0.000261826	0.0135713	0.0131786	0.0183278	0.0568162
Experiment 6	E6_H	0.0254153	0.0335245	0.0126582	0.0111748	0.11788	0.000148339	0.00855419	0.0424248	0.0238825	0.00182951
Experiment 6	E6_L	0.00841607	0.0058518	0.163916	0.0466171	0.0716681	0	0.0223552	0.0058518	0.0366231	0.0764679
Experiment 6	E6_L	0.00328358	0.00656716	0.107065	0.0354229	0.117164	0	0.00970149	0.00378109	0.01	0.00706468
Experiment 6	E6_L	0.0101006	0.00528273	0.234088	0.0210041	0.318232	4.23e-05	0.0269631	0.00342321	0.00160595	0.00815654
Experiment 6	E6_L	0.00117546	0.00619377	0.225191	0.0367105	0.173697	0	0.0192595	0.00117546	0.00727881	0.00596772
Experiment 6	E6_L	0.000365948	0.0206761	0.00791364	0.00439138	0.0968849	0	0.00457436	0.0945977	0.162527	0.00118933
Experiment 6	E6_L	0.0124754	0.0192555	0.130246	0.058309	0.0859041	0	0.0127466	0.0733609	0.0109838	0.0342396
Experiment 6	E6_L	0.010151	0.0116864	0.16843	0.0280218	0.155975	0	0.00558731	0.00145014	0.00324149	0.0264864
Experiment 6	E6_L	0.0227273	0.0125935	0.111275	0.0399941	0.185163	0.000491932	0.0146596	0.00329595	0.00496852	0.129624
Experiment 6	E6_L	0.00378549	0.00393108	0.286775	0.00412521	0.272701	0	0.0119874	0.0021354	0.00140742	0.03339
Experiment 6	E6_L	0.00407758	0.00319594	0.20792	0.067923	0.102711	0	0.0312615	0.00132246	0.00914701	0.00150614
Experiment 6	E6_L	0.0306258	0.000697483	0.0170249	0.0309429	0.118921	0.000317038	0.114324	0.000348741	0.248811	9.51e-05
Experiment 6	E6_L	0.00366407	0.00412208	0.00853562	0.0201524	0.125245	8.33e-05	0.0464254	0.0141983	0.0769039	0.000166549
Experiment 6	E6_L	0.0142367	0.00928479	0.225367	0.0238591	0.106859	0	0.00725902	0.00360137	0.00309493	0.0474368
Experiment 6	E6_L	0.07142	0.00408114	0.0200056	0.0092826	0.0304085	0	0.0272876	0.014444	0.014404	0.00168047
Experiment 6	E6_L	0.0124127	0.0263401	0.133258	0.0236051	0.122402	0	0.00639569	0.0114028	0.00643777	0.0118236
Experiment 6	E6_L	0.00485616	0.0150963	0.1147	0.0176828	0.130852	0.000211138	0.0282924	0.0129322	0.0141462	0.0186857
Experiment 6	E6_L	0.0134911	0.0196235	0.130803	0.0609554	0.113019	0.000245293	0.00748145	0.00754277	0.0110382	0.0363034
Experiment 6	E6_L	0.000111247	0.0195795	0.114418	0.00311492	0.271888	0.000111247	0.004728	0.00806541	0.00228057	0.0521749
Experiment 6	E6_L	0.000766401	0.00199264	0.31227	0.0215359	0.432212	3.83e-05	0.0042152	0	0.00877529	0.00394697
Experiment 6	E6_L	0.0119539	0.0126113	0.131552	0.0848724	0.160062	0	0.00609647	0.00394477	0.00573785	0.0398661
Experiment 6	E6_L	0.0894797	0.0039309	0.115341	0.0297921	0.00672391	0	0.00475846	0.00155167	0.00755146	0.231509
Experiment 6	E6_L	0.00214678	0.0015646	0.0010552	0.00214678	0.0123349	0.00480297	0.017247	0.0111705	0.0220864	0.000145545
Experiment 6	E6_M	0.0108845	0.00114173	0.147854	0.0282006	0.187129	3.81e-05	0.0558685	0.00148424	0.00589892	0.00243568
Experiment 6	E6_M	0.00425775	0.00612701	0.0111636	0.0323485	0.126746	0.00363466	0.0185368	0.0741991	0.0580508	0.0193676
Experiment 6	E6_M	0.0123457	0.00172644	0.0353432	0.0130623	0.19499	6.51e-05	0.0180136	0.00853448	0.017069	0.00192189
Experiment 6	E6_M	0.0310189	0.0013359	0.0344726	0.0258708	0.121958	0.0302695	0.0881366	0.00384477	0.0440846	9.77e-05
Experiment 6	E6_M	0.00746131	0.0191774	0.0708516	0.0213356	0.204415	0.000184991	0.0187458	0.00980453	0.0321268	0.0135043
Experiment 6	E6_M	0.00860921	0.000266264	0.00695246	0.0164492	0.0195852	0.32434	0.402385	0.00269223	0.0371291	0
Experiment 6	E6_M	0.00513084	0.0105695	0.1902	0.0673166	0.196716	0	0.00236018	0.0119548	0.00194972	0.0217547
Experiment 6	E6_M	0.00190631	0.00908538	0.0472926	0.0167917	0.0726425	0	0.0066518	0.00190631	0.00535388	0.00697627
Experiment 6	E6_M	0.00940092	0.00341014	0.0254378	0.043871	0.0690783	0	0.0169585	0.00304148	0.0136406	0.00359447
Experiment 6	E6_M	0.0107726	0.00265558	0.147861	0.101213	0.105822	0	0.000651368	0.0206935	0.0417376	0.0764105
Experiment 6	E6_M	0.0040154	0.00973597	0.0270627	0.0262926	0.119747	0.000275028	0.00456546	0.0273927	0.163916	0.00115512
Experiment 6	E6_M	0.0375011	0.00282512	0.00651599	0.0229655	0.0568213	0.00414654	0.0218263	0.0132598	0.125353	0.0121662
Experiment 6	E6_M	0.0252132	0.00344298	0.193072	0.0192277	0.104349	0	0.00386673	0.00741565	0.0071508	0.0299274
Experiment 6	E6_M	0.0115976	0.00736445	0.108553	0.0447666	0.136039	0.000115976	0.0121195	0.0312554	0.0444767	0.0966077
Experiment 6	E6_M	0.00917581	0.00656966	0.142089	0.174015	0.106961	0.000325768	0.00586383	0.00553806	0.00494082	0.030405
Experiment 6	E6_M	0.00588576	0.00299112	0.210488	0.0677345	0.0822559	4.82e-05	0.016017	0.0445291	0.0352663	0.0293323
Experiment 6	E6_M	0.00517449	0.0146811	0.0809868	0.0536101	0.166185	0	0.0142599	0.105897	0.0362214	0.0243081
Experiment 7	E7_H	0.0225098	0.00387809	0.0205708	0.012646	0.0551364	0.00952662	0.0664334	0.0902921	0.0218353	0.00299288
Experiment 7	E7_H	0.00314427	0.0159028	0.0998307	0.095598	0.138953	0.000544201	0.00737695	0.0220704	0.0383964	0.109445
Experiment 7	E7_H	0.0049717	0.00698991	0.0982525	0.163475	0.193404	0.000147674	0.0108787	0.00664534	0.053015	0.0101403
Experiment 7	E7_H	0	0.00391753	0.0194158	0.0361168	0.201649	0.000309278	0.0144674	0.165911	0.0373196	0.00446735
Experiment 7	E7_H	0.00224371	0.00652715	0.130421	0.0352058	0.293395	0.000326357	0.0186024	0.0191327	0.0303512	0.00110146
Experiment 7	E7_H	0	0.00600687	0.0201455	0.08144	0.116909	0.000122589	0.0151602	0.0346927	0.0236597	0.00257437
Experiment 7	E7_H	0.000440529	0.0117474	0.232305	0.0323054	0.107342	0.0113069	0.00367107	0.00778267	0.0160059	0.178414
Experiment 7	E7_H	0.0117629	0.00498559	0.184856	0.221235	0.0662148	0.00459609	0.00506349	0.00327179	0.00358339	0.15876
Experiment 7	E7_H	0.00757872	0.0022658	0.0119541	0.00203141	0.0441441	0.00820377	0.0102352	0.423627	0.00281272	0.000312524
Experiment 7	E7_H	0.00383893	0.00153557	0.31539	0.0654325	0.119348	0.00545982	0.00682477	0.00545982	0.00588637	0.0218393
Experiment 7	E7_H	0.00743282	0.00586049	0.239423	0.0736135	0.2257	0.0025729	0.00929102	0.0182962	0.00485992	0.0471698
Experiment 7	E7_H	7.83e-05	0.00736389	0.133647	0.15049	0.119624	0.0107325	0.012691	0.00971406	0.0140227	0.0449667
Experiment 7	E7_L	0.00566794	0.00498388	0.0142676	0.00918597	0.234047	0	0.0434868	0.0856054	0.0306362	0.000195446
Experiment 7	E7_L	0.0349018	0.00835073	0.0391307	0.0350624	0.142123	0.000160591	0.0252663	0.0242492	0.0901451	0.094374
Experiment 7	E7_L	0.0210282	0.00479937	0.022463	0.0173173	0.0553164	0.000395824	0.00519519	0.205532	0.0549206	0.00163277
Experiment 7	E7_L	0.0440457	0.00484453	0.0515596	0.0208117	0.0730634	9.89e-05	0.0157694	0.0742993	0.0734589	0.00934302
Experiment 7	E7_L	0.0103434	0.00552591	0.0839749	0.0553063	0.0756152	0.0374534	0.00680111	0.0515751	0.0218202	0.0104378
Experiment 7	E7_L	0.00191929	0.0065256	0.0269661	0.0558994	0.01094	9.6e-05	0.0541721	0.180126	0.0255746	0.00532604
Experiment 7	E7_L	0.000738807	0.0084224	0.206423	0.0421613	0.266069	0.0437374	0.013594	0.00807762	0.0333448	0.0177806
Experiment 7	E7_L	0.0488074	0.00916639	0.0137256	0.0105101	0.045544	0.00537505	0.0144934	0.0242837	0.0348899	9.6e-05
Experiment 7	E7_L	0.0023596	0.00566305	0.104059	0.0279613	0.13845	0.0011798	0.00849457	0.0445965	0.03563	0.154318
Experiment 7	E7_L	0.00013617	0	0.00384681	0.000238298	0.0084766	0	6.81e-05	0	0.00827234	0
Experiment 7	E7_L	0.0215511	0.00887137	0.300193	0.0416685	0.0407724	4.48e-05	0.00524217	0.00887137	0.0054662	0.0119629
Experiment 7	E7_L	0.0159546	0.00293142	0.0110049	0.0172041	0.034216	0.00173002	0.00278726	0.064203	0.0369071	0.000720842
Experiment 7	E7_L	0.0567285	0.00298263	0.042868	0.0314638	0.0374291	0.00251477	0.0213463	0.056553	0.0160243	0.00368443
Experiment 7	E7_L	0.00285772	0.00887396	0.131906	0.0307831	0.03705	0.00205555	0.0623183	0.0628697	0.00556503	0.00381029
Experiment 7	E7_M	0.000980505	0.00986273	0.10774	0.0160918	0.134791	0.00340293	0.00738263	0.110105	0.12885	0.0144769
Experiment 7	E7_M	0.0104366	0.00595596	0.0121305	0.00693951	0.0552429	0.000218567	0.00163926	0.267144	0.0159554	0.00120212
Experiment 7	E7_M	0.00949446	0.00347964	0.0165035	0.0262962	0.0854998	0.000546801	0.0151613	0.153353	0.0153104	0.00412586
Experiment 7	E7_M	0	0.00848079	0.0387394	0.0195268	0.117265	0.000157052	0.0265417	0.2383	0.0395247	0.0105225
Experiment 7	E7_M	0.00200298	0.00200298	0.004891	0.0354481	0.0569219	0.000232905	0.0263182	0.153391	0.128051	0.000838457
Experiment 7	E7_M	0.0104407	0.00707275	0.0430139	0.0225173	0.112009	0	0.0110662	0.0737105	0.0456601	0.0079388
Experiment 7	E7_M	0.00255896	0.00817863	0.158053	0.0307075	0.106824	0.000200702	0.00175615	0.0619167	0.0442549	0.0249875
Experiment 7	E7_M	0.0125393	0.00901705	0.0081717	0.0192082	0.120415	0.000328747	0.00483727	0.127507	0.0836895	0.00530691
Experiment 7	E7_M	0.0132951	0.0099851	0.0269212	0.0154466	0.240194	5.52e-05	0.0200805	0.0251007	0.0488774	0.0135709
Experiment 7	E7_M	0.00453438	0.0128096	0.214476	0.0328175	0.211019	0.000283399	0.00243723	0.068129	0.0442668	0.0124695
Experiment 7	E7_M	0.00484496	0.00348837	0.157171	0.0666667	0.0434109	0.00103359	0.00885013	0.00729974	0.00562015	0.279264
Experiment 7	E7_M	0.0173285	0.00930606	0.255275	0.0726033	0.122503	0.00248696	0.0237465	0.0128359	0.0299238	0.0150822
Experiment 7	E7_M	0.00827142	0.00196271	0.0185055	0.0222908	0.0506098	0.0142997	0.0121968	0.0314033	0.0295808	0.000981354
Experiment 7	E7_M	0.00144038	0.00438377	0.320579	0.0629384	0.0670716	0.00438377	0.0147169	0.00269289	0.0373246	0.064504
Experiment 7	E7_M	0.00801813	0.00871536	0.0502586	0.0181279	0.128522	0.00156876	0.024403	0.0750102	0.0458428	0.0321887
Experiment 7	E7_M	0.0145003	0.0110063	0.195784	0.103191	0.028826	0	0.0283019	0.00215467	0.00436758	0.0305148
Experiment 7	E7_M	0.050956	0.00684267	0.00519266	0.00858973	0.0170824	0.000970591	0.054984	0.0563428	0.0260118	0.000776473
Experiment 7	E7_M	0.000933831	0.00284596	0.0142298	0.00924938	0.0177428	0.000711491	0.000667022	0.0651459	0.00257915	0.00262362
Experiment 7	E7_M	0.00268566	0.00630546	0.0448389	0.0397011	0.16908	0.00747314	0.00548809	0.05383	0.15752	0.0666745
Experiment 7	E7_M	0.00803122	0.00750582	0.0096825	0.0210163	0.0794866	0.00127599	0.0281468	0.0441342	0.0421827	0.00270209
Experiment 8	E8_H1	0.00108009	0.00166168	0.00639747	0.00340645	0.0305749	0.492855	0.00290794	0.00199402	0.0811731	0.000332336
Experiment 8	E8_H1	0.00859856	0.00988193	0.00782854	0.0139887	0.0583932	0.293121	0.0417094	0.0197639	0.116915	0.00295174
Experiment 8	E8_H1	0.0173714	0.0127827	0.00196657	0.00622747	0.0793183	0.108489	0.0694854	0.247788	0.107178	0
Experiment 8	E8_H1	0.0157879	0.03098	0.00655347	0.0148943	0.137623	0.0318737	0.0661305	0.0997915	0.12392	0.0059577
Experiment 8	E8_H1	0.00571643	0.00624295	0.00594208	0.00992855	0.0616773	0.359158	0.0376833	0.148251	0.0770967	0.00248214
Experiment 8	E8_H1	0.00742741	0.00897077	0.00906723	0.00617343	0.136105	0.214141	0.0282628	0.01553	0.0960741	0.0329893
Experiment 8	E8_H1	0.00272157	0.00579813	0.0114779	0.00709975	0.124482	0.216779	0.0249675	0.140812	0.0452018	0.00970299
Experiment 8	E8_H1	0.00409082	0.00398855	0.0055226	0.0106361	0.15136	0.119554	0.0181019	0.172837	0.0865208	0.0544079
Experiment 8	E8_H1	0.0341928	0.007287	0.00325112	0.00695067	0.0880045	0.156502	0.0161435	0.068722	0.129148	0.00190583
Experiment 8	E8_H1	7.8e-05	0.0035873	0.00343133	0.02051	0.0321298	0.00967012	0.000311939	0.365671	0.150355	0.00015597
Experiment 8	E8_H1	0.0211889	0.014126	0.00529723	0.0125956	0.171513	0.0154208	0.0109476	0.30771	0.0811065	0.00470865
Experiment 8	E8_H1	0.00725529	0.00750123	0.00442695	0.0106985	0.088908	0.191589	0.00897688	0.145352	0.133301	0.0111904
Experiment 8	E8_H1	0.00599855	0.018823	0.00599855	0.0152032	0.055952	0.172407	0.0299928	0.0890475	0.119144	0.00496432
Experiment 8	E8_H1	0.0073691	0.00749838	0.00374919	0.00840336	0.0721396	0.296962	0.0343891	0.018746	0.0938591	0.0180995
Experiment 8	E8_H1	0.01163	0.0227232	0.111469	0.00465199	0.120594	0.14779	0.0221864	0.221507	0.0288066	0.0148506
Experiment 8	E8_H1	0.0512339	0.0176072	0.0170299	0.00447395	0.0893347	0.113003	0.0278539	0.0675422	0.0684081	0.0103911
Experiment 8	E8_H1	0.0136216	0.0133254	0.0130293	0.0142138	0.111045	0.0820255	0.0618893	0.0133254	0.0672194	0.000592242
Experiment 8	E8_H1	0.0102894	0.0135048	0.0987138	0.0107717	0.212379	0.0273312	0.00771704	0.0463023	0.0633441	0.119453
Experiment 8	E8_H1	0.0434515	0.0101695	0.00493066	0.00677966	0.104777	0.137442	0.0231125	0.0628659	0.0976888	0.00246533
Experiment 8	E8_H1	0.00688964	0.00626331	0.00739071	0.00588751	0.0767882	0.303019	0.0219216	0.0444695	0.0957034	0.0137793
Experiment 8	E8_H1	0.000905934	0.00860637	0.00483165	0.0166088	0.0898384	0.0978409	0.0499774	0.307263	0.0702099	0.00256681
Experiment 8	E8_H1	0.00665188	0.00794531	0.00498891	0.00443459	0.0934959	0.0628234	0.0264228	0.532336	0.0351072	0.00443459
Experiment 8	E8_H1	0.0142812	0.0339575	0.0431609	0.0111076	0.120914	0.162171	0.0228499	0.0695017	0.0390352	0.0352269
Experiment 8	E8_H1	0.00383247	0.00410621	0.0309335	0.0134136	0.109773	0.266767	0.00588557	0.0369559	0.0855461	0.000684369
Experiment 8	E8_H1	0.000378167	0.00151267	0.00579856	0.208244	0.0743729	0.0618934	0.00100845	0.0675659	0.0889953	0.000252111
Experiment 8	E8_H1	0.00227747	0.0121465	0.0115771	0.0136648	0.139875	0.123173	0.0155627	0.253179	0.0743974	0.00664263
Experiment 8	E8_H1	0.0158656	0.00489967	0.00373308	0.00699953	0.132991	0.136258	0.0202986	0.0909939	0.174988	0.00559963
Experiment 8	E8_H1	0.00814427	0.0200698	0.00668994	0.0136707	0.205061	0.0162885	0.0183246	0.124491	0.125945	0.0145433
Experiment 8	E8_H1	0.00849335	0.0169867	0.00443131	0.024003	0.0856721	0.221196	0.0144018	0.0657312	0.0661004	0.00184638
Experiment 8	E8_H1	0.00198385	0.0042511	0.00226725	0.064475	0.0913986	0.140428	0.00623494	0.171744	0.221341	0.00382599
Experiment 8	E8_H1	0.0209801	0.0112108	0.00592569	0.00880846	0.0659833	0.339366	0.0243434	0.0606983	0.0565343	0.00272261
Experiment 8	E8_H2	0.0103511	0.0152222	0.00284149	0.0284149	0.163791	0.0789527	0.0535823	0.077126	0.175563	0.00101482
Experiment 8	E8_H2	0.0100539	0.015694	0.00833742	0.0272192	0.177783	0.0218244	0.0230505	0.155714	0.141491	0.00343305
Experiment 8	E8_H2	0.00714286	0.00857143	0.00619048	0.047619	0.126667	0.111905	0.0114286	0.12381	0.110476	0.00333333
Experiment 8	E8_H2	0.00944611	0.0133104	0.00214684	0.0107342	0.126234	0.0236153	0.0317733	0.0150279	0.184629	0.00171747
Experiment 8	E8_H2	0.00407997	0.0106079	0.00734394	0.0240718	0.195838	0.00489596	0.0163199	0.247654	0.111791	0.00938392
Experiment 8	E8_H2	0.0103581	0.0136135	0.00236756	0.0500148	0.202131	0.00532702	0.0097662	0.0908553	0.24889	0.000295946
Experiment 8	E8_H2	0	0.0133316	0.0933211	0.0116325	0.280094	0.0900536	0.00980264	0.00300614	0.0351588	0.00993334
Experiment 8	E8_H2	0.00114003	0.0099753	0.00532016	0.0197606	0.263633	0.00617518	0.0118754	0.0146304	0.201121	0.0201406
Experiment 8	E8_H2	0.00272904	0.0143275	0.00994152	0.0323587	0.215302	0.0118908	0.00653021	0.185965	0.094347	0.00272904
Experiment 8	E8_H2	0.00189366	0.00903132	0.010051	0.0626366	0.161398	0.0758922	0.0154406	0.0473416	0.125564	0.013547
Experiment 8	E8_H2	0.00351494	0.0144503	0.00624878	0.0105448	0.18512	0.00527241	0.00937317	0.0249951	0.198594	0.00136692
Experiment 8	E8_H2	0.00876761	0.0415723	0.0039405	0.00916166	0.12649	0.0130036	0.0280761	0.0447247	0.128657	0.0303418
Experiment 8	E8_H2	0.0181327	0.0177469	0.0181327	0.0138889	0.124614	0.24267	0.0119599	0.0381944	0.158179	0.00347222
Experiment 8	E8_H2	0.00736325	0.0252454	0.00420757	0.00876578	0.121318	0.0995792	0.0364656	0.0340112	0.20547	0.00105189
Experiment 8	E8_H2	0.00973828	0.0249544	0.0042605	0.0353013	0.186245	0.0133901	0.0146074	0.0298235	0.136336	0.0669507
Experiment 8	E8_H2	0.00418313	0.0176621	0.00232396	0.0055775	0.28515	0.0787822	0.0299791	0.155473	0.0548455	0.00488032
Experiment 8	E8_H2	0.0080171	0.0229824	0.019241	0.0181721	0.144308	0.150187	0.0245858	0.0459647	0.108498	0.00534473
Experiment 8	E8_H2	0.00658135	0.0179159	0.0244973	0.00840951	0.277514	0.110786	0.0285192	0.0632541	0.0270567	0.0113346
Experiment 8	E8_H2	0.000359712	0.0151079	0.00323741	0.0334532	0.147482	0.0489209	0.0100719	0.11259	0.238489	0.023741
Experiment 8	E8_H2	0.005743	0.0134602	0.0326633	0.0253051	0.145729	0.00915291	0.0161522	0.0349964	0.149139	0.0353553
Experiment 8	E8_H2	0.00486381	0.00907912	0.00194553	0.00713359	0.124189	0.0035668	0.00453956	0.283074	0.192607	0.0301556
Experiment 8	E8_H2	0.0137073	0.00632644	0.0147617	0.0615774	0.0744412	0.0913117	0.0738085	0.111556	0.107128	0.00126529
Experiment 8	E8_H3	0.00623786	0.0113509	0.0677983	0.035791	0.107884	0.208201	0.0193271	0.0040904	0.033439	0.0332345
Experiment 8	E8_H3	0.00849107	0.0125597	0.00513002	0.0143287	0.136388	0.133204	0.0261808	0.055015	0.0822572	0.000707589
Experiment 8	E8_H3	0.011513	0.00930341	0.0204675	0.0248866	0.0673334	0.214095	0.0315153	0.0136062	0.0557042	0.00220956
Experiment 8	E8_H3	0.0108789	0.0143143	0.00214715	0.0158889	0.0929001	0.0655597	0.111222	0.00815917	0.113226	0.001002
Experiment 8	E8_H3	0.0095141	0.0141013	0.058104	0.0460415	0.0910635	0.127931	0.0222562	0.0124023	0.107204	0.00696568
Experiment 8	E8_H3	0.00210021	0.0136514	0.0789079	0.0483048	0.0880588	0.315182	0.0130513	0.00330033	0.019802	0.00150015
Experiment 8	E8_H3	0.00449877	0.0135812	0.138868	0.0157881	0.156438	0.15873	0.0202869	0.0227485	0.0517783	0.00755454
Experiment 8	E8_H3	0.00613934	0.0145031	0.0225999	0.0132574	0.0514281	0.18329	0.0163716	0.0748287	0.040484	0.000889759
Experiment 8	E8_H3	0.00707929	0.00647249	0.0160801	0.0337783	0.271238	0.103863	0.00920307	0.0164846	0.0840413	0.00798948
Experiment 8	E8_H3	0.00178931	0.0181168	0.195929	0.024603	0.101208	0.114068	0.0150973	0.0164393	0.0355625	0.027287
Experiment 8	E8_H3	0.0114846	0.00616246	0.0229692	0.00410831	0.0184874	0.347806	0.0422035	0.00420168	0.0250233	0.000373483
Experiment 8	E8_H3	0.00131689	0.00395068	0.0523165	0.00598587	0.0292111	0.297737	0.0502813	0.0082605	0.0214294	0.000119717
Experiment 8	E8_H3	0.00889157	0.00602818	0.0629945	0.00414437	0.0325522	0.431392	0.0818326	0.0112275	0.00602818	0.00067817
Experiment 8	E8_H3	0.0413925	0.00442637	0.0857758	0.00598158	0.0503649	0.247039	0.0333772	0.0800335	0.0217729	0.00921163
Experiment 8	E8_H3	0.00834546	0.00291121	0.0101892	0.0065017	0.014362	0.584474	0.00727802	0.00300825	0.0166909	0.00174672
Experiment 8	E8_H3	0.043863	0.0103653	0.0192138	0.00505625	0.0414613	0.0733156	0.0286942	0.313108	0.0407028	0
Experiment 8	E8_H3	0.00487419	0.0056646	0.0234488	0.00908971	0.0627058	0.259913	0.11237	0.063101	0.105388	0.000658675
Experiment 8	E8_H3	0.00253093	0.0044057	0.0292463	0.00412448	0.0579303	0.529434	0.0162167	0.00646794	0.0311211	0.00168729
Experiment 8	E8_H3	0.00523652	0.0151859	0.0631873	0.00977483	0.149939	0.0181533	0.0185024	0.0424158	0.029499	0.216268
Experiment 8	E8_H3	0.00208659	0.00434707	0.0525126	0.00330377	0.0500782	0.446009	0.0050426	0.00643366	0.0109546	0.115632
Experiment 8	E8_H3	0.0347466	0.0092445	0.0149825	0.00860695	0.0392094	0.373287	0.045585	0.00541919	0.0299649	0.00414409
Experiment 8	E8_H3	0.0125809	0.0139245	0.0318798	0.00329791	0.0460486	0.49945	0.0189325	0.00769513	0.0752412	0.000488579
Experiment 8	E8_H4	0.00615114	0.0154657	0.00465729	0.00799648	0.173462	0.0231986	0.0072935	0.207381	0.148946	0.000615114
Experiment 8	E8_H4	0.000420036	0.0140712	0.0284574	0.0143862	0.280479	0.00640554	0.0144912	0.228919	0.0632154	0.00546046
Experiment 8	E8_H4	0.00741107	0.0121047	0.0129282	0.0121871	0.119977	0.00782279	0.0177042	0.296937	0.0970026	0
Experiment 8	E8_H4	0.00471955	0.0130695	0.00580868	0.00753313	0.196497	0.00707933	0.00816845	0.161009	0.176076	0.00117989
Experiment 8	E8_H4	0.00765889	0.0186328	0.00594422	0.0138317	0.0955647	0.019433	0.0144033	0.115226	0.201189	0.0147462
Experiment 8	E8_H4	0.00159267	0.0087597	0.0526578	0.011746	0.357953	0.00169222	0.00985467	0.104022	0.125224	0.0063707
Experiment 8	E8_H4	0.00525394	0.0158786	0.0899008	0.0101576	0.243316	0.014244	0.0109749	0.0253357	0.116988	0.0109749
Experiment 8	E8_H4	0.00375665	0.00939163	0.00626109	0.0147136	0.106752	0.120735	0.0105395	0.0075133	0.239278	0.000626109
Experiment 8	E8_H4	0.0035076	0.0170369	0.0601303	0.0093536	0.275263	0.0317354	0.00952063	0.128445	0.0547854	0.0121931
Experiment 8	E8_H4	0.00126103	0.0116015	0.0413619	0.0118537	0.251702	0.00479193	0.0105927	0.230769	0.0693569	0.0272383
Experiment 8	E8_H4	0.00210143	0.0159709	0.00714486	0.0130289	0.16223	0.0305408	0.0392267	0.281311	0.0620622	0.00322219
Experiment 8	E8_H4	0.00602072	0.0107813	0.00518062	0.00462055	0.117334	0.0946514	0.0112013	0.188463	0.171381	0.00392047
Experiment 8	E8_H4	0.00346021	0.0102159	0.0164772	0.0138408	0.270885	0.0482781	0.0156533	0.0932608	0.101499	0.00346021
Experiment 8	E8_H4	0.00167162	0.0156018	0.0895245	0.0128158	0.264302	0.00520059	0.0159733	0.0510773	0.153046	0.0163447
Experiment 8	E8_H4	0.000896539	0.00197239	0.0683163	0.00735162	0.14506	0.155819	0.035503	0.0166756	0.016317	0
Experiment 8	E8_H4	0.00389273	0.0151384	0.0138408	0.0648789	0.1609	0.00389273	0.0423875	0.00865052	0.266003	0.00302768
Experiment 8	E8_H4	0.0100782	0.0176882	0.0195393	0.0117236	0.122995	0.00843274	0.0310572	0.0368161	0.22028	0.000822707
Experiment 8	E8_H4	0.00691802	0.0127983	0.00899343	0.017641	0.184365	0.0861294	0.00899343	0.182982	0.134901	0.0013836
Experiment 8	E8_H4	0.00916031	0.0111959	0.00678541	0.00407125	0.223919	0.0298558	0.0293469	0.134182	0.156064	0.0110263
Experiment 8	E8_H4	0.00531915	0.00638298	0.0050152	0.0202128	0.128419	0.29848	0.00896656	0.113982	0.0913374	0.00334346
Experiment 8	E8_L1	0.0292175	0.0112067	0.00620372	0.0130078	0.101261	0.0020012	0.0236142	0.139083	0.146688	0.00160096
Experiment 8	E8_L1	0.0019326	0.0146153	0.0561662	0.0292306	0.195676	0.00362363	0.0186013	0.0181181	0.0616016	0.154487
Experiment 8	E8_L1	0.00298846	0.00741962	0.0866653	0.0171063	0.203524	0.00350371	0.0251443	0.071723	0.0465787	0.0218467
Experiment 8	E8_L1	0.000921659	0.0119816	0.0573733	0.0117512	0.202535	0.179493	0.0186636	0.0193548	0.0497696	0.0486175
Experiment 8	E8_L1	0.000728244	0.00570458	0.0753732	0.0268236	0.182668	0.134482	0.0365336	0.00801068	0.117975	0
Experiment 8	E8_L1	0.00512013	0.011028	0.00964947	0.0346593	0.0945254	0.0380071	0.0462781	0.0297361	0.124458	0.000393856
Experiment 8	E8_L1	0.0024997	0.00583264	0.0667778	0.0135698	0.172122	0.155934	0.0440424	0.0555886	0.0361862	0.0452327
Experiment 8	E8_L1	0.000619886	0.0125217	0.0702951	0.0265311	0.188693	0.0102901	0.0132656	0.2394	0.0681875	0.021572
Experiment 8	E8_L1	0.0034891	0.00797508	0.00909657	0.00697819	0.0821184	0.0402492	0.0386293	0.254829	0.128474	0
Experiment 8	E8_L1	0.00848485	0.0204714	0.0356902	0.0207407	0.176296	0.0435017	0.0588552	0.0628956	0.0527946	0.00498317
Experiment 8	E8_L1	0.00948357	0.0150235	0.00338028	0.00422535	0.0740845	0.015493	0.0155869	0.106385	0.143756	0.00178404
Experiment 8	E8_L1	0.00579854	0.00927767	0.00596422	0.00447316	0.0685885	0.0453943	0.0180583	0.325381	0.130716	0.00248509
Experiment 8	E8_L1	0.0082393	0.0105678	0.00680638	0.0164786	0.0594662	0.052839	0.0361813	0.0460326	0.0909905	0.00394053
Experiment 8	E8_L1	0.00305033	0.00635486	0.138027	0.00940519	0.117946	0.0652008	0.00470259	0.288256	0.0429588	0.0111845
Experiment 8	E8_L1	0.0223028	0.0152312	0.0266546	0.0068903	0.0582049	0.135993	0.0968268	0.0609248	0.102267	0.00126927
Experiment 8	E8_L1	0.00324412	0.00932685	0.131792	0.0143958	0.23236	0.0790754	0.0170316	0.0265612	0.0214923	0.0839416
Experiment 8	E8_L1	0.0198153	0.0203925	0.0117353	0.00461716	0.0759908	0.00288573	0.0336668	0.27222	0.0392459	0.00500192
Experiment 8	E8_L1	0.00807718	0.0213148	0.0632713	0.00628225	0.266098	0.0556428	0.0305138	0.0365717	0.0592327	0.0242315
Experiment 8	E8_L1	0.00378072	0.00850662	0.172495	0.014414	0.154301	0.0047259	0.0106333	0.0311909	0.0909735	0.128308
Experiment 8	E8_L1	0.0106827	0.00650976	0.012018	0.00951427	0.101486	0.327157	0.00767818	0.00417293	0.0645969	0.00617593
Experiment 8	E8_L1	0.00990257	0.00910398	0.00798594	0.014215	0.0964702	0.114359	0.0289091	0.0455199	0.0544641	0.00175691
Experiment 8	E8_L1	0.0108535	0.0024119	0.0198312	0.00187592	0.04663	0.22779	0.023717	0.146724	0.0568136	0.00120595
Experiment 8	E8_L2	0.00946711	0.00878392	0.0392348	0.0171774	0.0597306	0.297872	0.0116143	0.0569979	0.0868632	0.0169822
Experiment 8	E8_L2	0.00453702	0.0120643	0.0319654	0.0303155	0.14869	0.0667148	0.0151578	0.00237162	0.0448546	0.0855847
Experiment 8	E8_L2	0.00304238	0.0173101	0.0713386	0.0214016	0.171213	0.0281158	0.0154217	0.176773	0.060428	0.0297944
Experiment 8	E8_L2	0.0125259	0.0114367	0.0138329	0.0116545	0.120466	0.0862651	0.00914933	0.0235268	0.123407	0.00751552
Experiment 8	E8_L2	0.000812568	0.0142651	0.00406284	0.0640123	0.129198	0.00966053	0.00929939	0.169827	0.105182	0.000270856
Experiment 8	E8_L2	0.00569733	0.0122255	0.00332344	0.0321662	0.120356	0.0277745	0.0149555	0.0809496	0.171988	0.0103264
Experiment 8	E8_L2	0.0091858	0.0197634	0.0509395	0.0744607	0.108699	0.0413361	0.0359081	0.00668059	0.0814196	0.0578984
Experiment 8	E8_L2	0.00451613	0.0215484	0.0501935	0.0341935	0.154581	0.0556129	0.016129	0.0505806	0.104387	0.0348387
Experiment 8	E8_L2	0.00625809	0.0185585	0.0958136	0.0362538	0.157315	0.122141	0.00625809	0.0265429	0.0524385	0.0366854
Experiment 8	E8_L2	0.00416499	0.0118232	0.0658337	0.0354696	0.168884	0.0416499	0.0163912	0.153433	0.0718796	0.00725514
Experiment 8	E8_L2	0.0186667	0.016	0.066	0.0108889	0.158444	0.133333	0.0246667	0.0888889	0.0393333	0.0224444
Experiment 8	E8_L2	0.00289411	0.0188968	0.0852911	0.0115764	0.152877	0.0595846	0.00851209	0.0909091	0.0677562	0.0459653
Experiment 8	E8_L2	0.00253664	0.0245209	0.119081	0.00620068	0.221815	0.0367813	0.0136697	0.0386133	0.0497463	0.0570744
Experiment 8	E8_L2	0.00450362	0.0266301	0.0481692	0.0640298	0.188369	0.00372038	0.0186019	0.0981006	0.0440572	0.059722
Experiment 8	E8_L2	0.0706159	0.0149078	0.00313849	0.00313849	0.102393	0.207532	0.0364849	0.0317772	0.0710082	0.00549235
Experiment 8	E8_L2	0.00167084	0.0242272	0.0128098	0.00473406	0.20078	0.010582	0.0147591	0.0267335	0.134503	0.0456697
Experiment 8	E8_L2	0.034625	0.0245784	0.0104055	0.0206315	0.0670972	0.0218873	0.0217079	0.00574094	0.0113025	0.022605
Experiment 8	E8_L2	0.0155878	0.0232497	0.0100396	0.0190225	0.0570674	0.429855	0.0198151	0.00581242	0.0306473	0.00951123
Experiment 8	E8_L2	0.0158822	0.0207244	0.0120085	0.0230486	0.155142	0.0416425	0.0670153	0.0364129	0.0869649	0.00464846
Experiment 8	E8_L2	0.0344702	0.0119739	0.0156023	0.00761974	0.115022	0.0253991	0.0413643	0.0253991	0.199565	0.00253991
Experiment 8	E8_L3	0.00332123	0.0134925	0.00259471	0.00996367	0.121536	0.0507525	0.0173326	0.242346	0.0775298	0.035807
Experiment 8	E8_L3	0.0025875	0.0175678	0.0375868	0.0085796	0.231241	0.000408552	0.0147079	0.0175678	0.099142	0.0728585
Experiment 8	E8_L3	0.00196436	0.0308685	0.0248351	0.0122071	0.168374	0.18451	0.00533184	0.00448997	0.0777326	0.0520556
Experiment 8	E8_L3	0.00210365	0.0104226	0.0284949	0.00611972	0.131956	0.169153	0.00430293	0.15175	0.0445592	0.097533
Experiment 8	E8_L3	0.00180918	0.0147591	0.0605599	0.0165683	0.152542	0.0750333	0.00752238	0.188059	0.0180918	0.0651305
Experiment 8	E8_L3	0.00260926	0.00954012	0.00945858	0.00530006	0.0807241	0.0030985	0.00570776	0.258969	0.125815	0.00782779
Experiment 8	E8_L3	0.00190725	0.0162618	0.0390484	0.0214816	0.189219	0.00521983	0.0109416	0.0874322	0.0927525	0.076591
Experiment 8	E8_L3	0.00265018	0.0178445	0.0290636	0.00556537	0.121555	0.0484099	0.00583039	0.160071	0.132774	0.00485866
Experiment 8	E8_L3	0.000808335	0.00395186	0.002425	0.0209269	0.160589	0.0167056	0.0210167	0.245105	0.129872	0.00502964
Experiment 8	E8_L3	0.00455563	0.00967072	0.0227781	0.0345269	0.134671	0.0398018	0.017743	0.363891	0.0529891	0.0079124
Experiment 8	E8_L3	0.0046968	0.0110636	0.00553178	0.00855861	0.102599	0.0239015	0.0149254	0.0916397	0.0895522	0.096754
Experiment 8	E8_L3	0.0362783	0.0102433	0.00298762	0.00810926	0.0934699	0.0354247	0.00981647	0.452838	0.0546308	0.0106701
Experiment 8	E8_L3	0.00474759	0.0202564	0.00427283	0.00664662	0.114259	0.116474	0.0533312	0.15398	0.043203	0.0163
Experiment 8	E8_L3	0.00544294	0.0146396	0.00412913	0.0091967	0.119182	0.0574324	0.0221471	0.118431	0.0788288	0.144707
Experiment 8	E8_L3	0.00830267	0.00754788	0.00688744	0.00481177	0.0407586	0.514294	0.0104727	0.105953	0.0201906	0.000283046
Experiment 8	E8_L3	0.00295421	0.0116826	0.00926548	0.00792265	0.105546	0.2123	0.0268565	0.110246	0.0706325	0.00725124
Experiment 8	E8_L3	0.00455079	0.0121844	0.010276	0.00631239	0.181151	0.0747211	0.0424251	0.126541	0.0963006	0.00440399
Experiment 8	E8_L3	0.00760501	0.013221	0.019539	0.00760501	0.0899731	0.109512	0.025857	0.281853	0.0955891	0.014508
Experiment 8	E8_L3	0.000691563	0.0143845	0.0694329	0.0102351	0.142324	0.066805	0.00940526	0.247441	0.0329184	0.0571231
Experiment 8	E8_L3	0.00671036	0.0129526	0.109863	0.00827091	0.132179	0.132959	0.00405743	0.0699126	0.0224719	0.201623
Experiment 8	E8_L3	0.0177612	0.00955224	0.0041791	0.00880597	0.115522	0.196716	0.0137313	0.126119	0.078806	0.0137313
Experiment 8	E8_L3	0.00493953	0.0216317	0.00732414	0.00442855	0.0693238	0.187702	0.00902742	0.0717084	0.122807	0.00647249
Experiment 8	E8_L3	0.0234819	0.0130034	0.0126247	0.00542861	0.056811	0.248075	0.0338341	0.0330766	0.10529	0.000631233
Experiment 8	E8_L4	0.00440171	0.014711	0.00613923	0.016101	0.0967219	0.0442488	0.0215452	0.0477238	0.202826	0.0139002
Experiment 8	E8_L4	0.0118825	0.0109005	0.00255327	0.0195424	0.0589217	0.0408524	0.0254345	0.220073	0.143965	0.00549936
Experiment 8	E8_L4	0.000203707	0.0068242	0.004176	0.173661	0.127725	0.0155836	0.0104909	0.00081483	0.0708902	0.000101854
Experiment 8	E8_L4	0.00673263	0.0151994	0.0151994	0.0280526	0.052943	0.273998	0.0123432	0.105988	0.0693665	0.00336632
Experiment 8	E8_L4	0.00684043	0.019224	0.00330228	0.00424578	0.0454063	0.0219365	0.0187522	0.143531	0.0819672	0.00471754
Experiment 8	E8_L4	0.0017753	0.0103982	0.00710119	0.0185138	0.256277	0.0180066	0.00595993	0.0522445	0.152168	0.0209232
Experiment 8	E8_L4	0.0202618	0.0101309	0.0173022	0.0569152	0.121571	0.0216278	0.0117245	0.0501992	0.100057	0.000569152
Experiment 8	E8_L4	0.00776316	0.0155263	0.0251316	0.0390789	0.225395	0.0182895	0.00986842	0.0503947	0.0661842	0.0284211
Experiment 8	E8_L4	0.0638104	0.015193	0.00313988	0.0140788	0.0504406	0.0994632	0.00779905	0.21888	0.0644181	0.00435531
Experiment 8	E8_L4	0.00603994	0.0184121	0.0102289	0.00818315	0.14983	0.0174379	0.0157818	0.1849	0.13775	0.000389674
Experiment 8	E8_L4	0.0118472	0.0172495	0.00331722	0.0155435	0.158468	0.00871955	0.011089	0.0233153	0.120368	0.105772
Experiment 8	E8_L4	0.00673905	0.0121677	0.00290153	0.0131037	0.0950955	0.0113253	0.0154437	0.138806	0.228753	0.00533508
Experiment 8	E8_L4	0.00503684	0.0264901	0.00830146	0.0139912	0.179834	0.0292883	0.0174424	0.1595	0.0717284	0.0018655
Experiment 8	E8_L4	0.00461933	0.00615911	0.00496151	0.0508127	0.0227545	0.351411	0.0142002	0.0518392	0.109153	0.0106074
Experiment 8	E8_L4	0.00316205	0.0264822	0.0766798	0.0113307	0.158235	0.0400527	0.0123847	0.0416337	0.0524374	0.127009
Experiment 8	E8_L4	0.00920117	0.0188206	0.00961941	0.0195176	0.112784	0.121009	0.0234212	0.03555	0.168967	0.0361076
Experiment 8	E8_L4	0.0039772	0.0155111	0.0094127	0.00981042	0.0673472	0.156967	0.0120642	0.0139202	0.080472	0.00530293
Experiment 8	E8_L4	0.00376058	0.0136321	0.0902538	0.0148856	0.145722	0.0615794	0.0206832	0.155751	0.0708242	0.0651833
Experiment 8	E8_L4	0.0067521	0.0144688	0.00620091	0.00564972	0.115475	0.168389	0.0210831	0.170594	0.0622847	0.0205319
Experiment 8	E8_L4	0.0285005	0.0170293	0.012772	0.0230605	0.152554	0.142502	0.0146641	0.0145459	0.0915326	0.0315752
Experiment 8	E8_L4	0.00520291	0.0062435	0.0512859	0.0032704	0.0732868	0.0117437	0.0110004	0.20663	0.109707	0.157128
Experiment 8	E8_L4	0.00202933	0.0129139	0.0136519	0.00784061	0.0892907	0.130707	0.0220459	0.179135	0.0827414	0.000922424
Experiment 8	E8_L4	0.00803813	0.0155155	0.0100944	0.0118703	0.0958033	0.0207496	0.0167305	0.21974	0.0722497	0.00878587
Experiment 8	E8_L4	0.00337781	0.0103023	0.075494	0.0175646	0.104712	0.136801	0.00692451	0.016889	0.0964364	0.157575
Experiment 8	E8_L4	0.00790514	0.020675	0.0588831	0.0130739	0.134185	0.0334448	0.0194588	0.2406	0.0736799	0.000304044
Experiment 8	E8_M1	0.00159439	0.00616497	0.00542092	0.044324	0.238946	0.015625	0.0157313	0.181122	0.0739796	0.0100978
Experiment 8	E8_M1	0.0127774	0.0114324	0.0123291	0.0100874	0.190764	0.0155795	0.0089666	0.0684824	0.0840619	0.0147949
Experiment 8	E8_M1	0.00302534	0.0122274	0.0230682	0.00970629	0.228287	0.0467667	0.0141182	0.0692046	0.0437413	0.0034035
Experiment 8	E8_M1	0.00382939	0.0124125	0.00673445	0.0128087	0.148818	0.000264096	0.00818698	0.0689291	0.16506	0.00277301
Experiment 8	E8_M1	0.0110769	0.0181538	0.0283077	0.0263077	0.292154	0.00292308	0.0144615	0.0138462	0.0550769	0.0853846
Experiment 8	E8_M1	0.0131508	0.0150295	0.00536769	0.0128824	0.168143	0.0442834	0.0170424	0.02657	0.0975577	0.00738057
Experiment 8	E8_M1	0.0321188	0.00749016	0.0034277	0.0190428	0.125048	0.0407516	0.00596674	0.0710931	0.141678	0.000380856
Experiment 8	E8_M1	0.00467113	0.0145184	0.00542861	0.0311829	0.148719	0.0347178	0.0145184	0.0147709	0.179397	0.00214619
Experiment 8	E8_M1	0.0184619	0.00664099	0.00610971	0.0104928	0.211316	0.0138133	0.011821	0.0483464	0.176916	0.0013282
Experiment 8	E8_M1	0.0303144	0.0101466	0.00288112	0.131154	0.226607	0.00739071	0.00576225	0.0134035	0.0473506	0.00300639
Experiment 8	E8_M1	0.00368847	0.0117747	0.00794439	0.130799	0.156476	0.0577387	0.00453965	0.0235494	0.171088	0.0418499
Experiment 8	E8_M1	0.0160817	0.00954854	0.00427171	0.0125639	0.0520144	0.0388642	0.0077896	0.298685	0.108971	0.000586314
Experiment 8	E8_M1	0.00201993	0.0181794	0.0144088	0.0105036	0.293698	0.0624832	0.00821438	0.0242392	0.10167	0.037032
Experiment 8	E8_M1	0.0137906	0.00623576	0.00695527	0.0145101	0.221489	0.106847	0.0207459	0.022065	0.0799856	0.00119918
Experiment 8	E8_M1	0.00450627	0.00803291	0.0740596	0.0127351	0.154976	0.00705329	0.00783699	0.0113636	0.0603448	0.167908
Experiment 8	E8_M1	0.0208644	0.00894188	0.00521609	0.00670641	0.160954	0.0368852	0.0130402	0.0447094	0.169151	0.00186289
Experiment 8	E8_M1	0.00315416	0.00762255	0.104613	0.0424497	0.216848	0.0603233	0.0140623	0.0675516	0.0297017	0.0483638
Experiment 8	E8_M1	0.00206642	0.0162362	0.0302583	0.0194834	0.218303	0.00280443	0.00752768	0.0258303	0.0605166	0.0374908
Experiment 8	E8_M1	0.0217774	0.0087921	0.00459895	0.00432842	0.0965778	0.172325	0.0281347	0.00676315	0.124983	0.00202895
Experiment 8	E8_M1	0.00118546	0.0075079	0.0628293	0.0106691	0.230506	0.00816649	0.00763962	0.193625	0.091412	0.0276607
Experiment 8	E8_M1	0.001143	0.013716	0.0859792	0.0259081	0.1651	0.161163	0.022479	0.00444501	0.0665481	0.0595631
Experiment 8	E8_M1	0.0106746	0.00924397	0.0133157	0.0111148	0.1632	0.079014	0.0136459	0.136129	0.105425	0.00132057
Experiment 8	E8_M1	0.00684576	0.007883	0.0039415	0.0106835	0.147184	0.103931	0.0175293	0.0609895	0.10196	0.00114096
Experiment 8	E8_M1	0.00079602	0.0117413	0.0040796	0.00756219	0.206667	0.00268657	0.00537313	0.079801	0.103781	0.0247761
Experiment 8	E8_M2	0.00394564	0.0124507	0.00499781	0.012363	0.127751	0.00236738	0.00903113	0.294871	0.115739	0.0206927
Experiment 8	E8_M2	0.00344116	0.0101268	0.00865205	0.0265461	0.192705	0.00737391	0.0199587	0.0415888	0.104611	0.0543703
Experiment 8	E8_M2	0.012556	0.00746334	0.00535605	0.0086926	0.0287119	0.245149	0.0087804	0.122487	0.0732286	0.00474142
Experiment 8	E8_M2	0.0133917	0.00875273	0.00603939	0.00603939	0.0576805	0.151247	0.0463895	0.0507659	0.0737856	0.000612691
Experiment 8	E8_M2	0.00613328	0.0105273	0.00952032	0.0059502	0.0959356	0.0863237	0.0282863	0.056115	0.174936	0.0162944
Experiment 8	E8_M2	0.00224409	0.010271	0.0274469	0.0185569	0.124892	0.0922665	0.00802693	0.226135	0.0861384	0.0145866
Experiment 8	E8_M2	0.00127296	0.00827423	0.0067285	0.0154574	0.180487	0.102291	0.00454628	0.239771	0.0863793	0.00236407
Experiment 8	E8_M2	0.0016724	0.0214624	0.0101273	0.0168169	0.0957911	0.00836198	0.0067825	0.234414	0.116696	0.00278733
Experiment 8	E8_M2	0.0073165	0.0106207	0.0110928	0.00967666	0.121784	0.286287	0.0542837	0.0328062	0.087562	0.00354024
Experiment 8	E8_M2	0.00820463	0.00844595	0.0253378	0.0217181	0.169643	0.0801158	0.0376448	0.123311	0.0878378	0.00144788
Experiment 8	E8_M2	0.0128205	0.020362	0.00188537	0.00829563	0.0882353	0.130845	0.0158371	0.273756	0.071267	0.000754148
Experiment 8	E8_M2	0.00123343	0.0317607	0.0388529	0.012951	0.293864	0.00308356	0.00524206	0.0135677	0.0755473	0.0576627
Experiment 8	E8_M2	0.00814901	0.0302678	0.0384168	0.0349243	0.224098	0.00174622	0.0296857	0.0640279	0.0878929	0.00232829
Experiment 8	E8_M2	0.00158646	0.010312	0.0219461	0.0121629	0.259651	0.0489159	0.020624	0.0441565	0.207827	0.00211528
Experiment 8	E8_M2	0.00770778	0.0435657	0.0616622	0.0123995	0.235255	0.0563003	0.0120643	0.0526139	0.0355228	0.0120643
Experiment 8	E8_M2	0.00659341	0.012967	0.00351648	0.00725275	0.101538	0.224615	0.0197802	0.152088	0.0795604	0
Experiment 8	E8_M2	0.00360252	0.0120084	0.00660462	0.0111078	0.188832	0.00450315	0.0231162	0.0633443	0.227559	0.00540378
Experiment 8	E8_M2	0.000645995	0.0121447	0.0385013	0.0165375	0.174548	0.0764858	0.00645995	0.030491	0.15155	0.0713178
Experiment 8	E8_M2	0.000640307	0.014567	0.0954058	0.0089643	0.194814	0.008324	0.0147271	0.0409797	0.0491436	0.0717144
Experiment 8	E8_M3	0.0142162	0.0166504	0.00681597	0.045667	0.118111	0.082668	0.0123661	0.115969	0.120837	0.00126582
Experiment 8	E8_M3	0.0251265	0.0208648	0.0149161	0.0126964	0.137352	0.136109	0.026192	0.0279677	0.0147385	0.00426174
Experiment 8	E8_M3	0.0200652	0.0162103	0.00662252	0.0141346	0.053079	0.0604922	0.0167046	0.199565	0.0394386	0.0237224
Experiment 8	E8_M3	0.0380265	0.0162054	0.00240674	0.0188528	0.174729	0.0985158	0.0217409	0.124268	0.0322503	0.00738067
Experiment 8	E8_M3	0.0140137	0.0144628	0.00422206	0.00943227	0.105821	0.0338663	0.0137442	0.0768056	0.153432	0.00763564
Experiment 8	E8_M3	0.00777093	0.00743306	0.0320128	0.016471	0.134471	0.15432	0.00810879	0.00684179	0.0503421	0.148154
Experiment 8	E8_M3	0.00857217	0.00666724	0.00528184	0.0165382	0.0229457	0.472335	0.0140272	0.008399	0.0461512	0.00363668
Experiment 8	E8_M3	0.00658911	0.013693	0.00514774	0.0235767	0.0948214	0.302481	0.022856	0.0206939	0.0430351	0.0031916
Experiment 8	E8_M3	0.0121588	0.0124989	0.0034861	0.0160701	0.111725	0.141825	0.00722728	0.153048	0.1255	0.00229572
Experiment 8	E8_M3	0.0165121	0.00862209	0.00431105	0.0113063	0.0734505	0.311778	0.0123638	0.0452253	0.0654791	0.0141532
Experiment 8	E8_M3	0.00383723	0.0110655	0.0267714	0.0201678	0.233803	0.250134	0.00803141	0.0373907	0.0265037	0.0232019
Experiment 8	E8_M3	0.0177881	0.0106986	0.0194638	0.00812065	0.0641918	0.323666	0.0104408	0.01405	0.0184326	0.164346
Experiment 8	E8_M3	0.0141831	0.00663106	0.0136305	0.0338921	0.0364708	0.456806	0.0204458	0.0692577	0.0176828	0.00736784
Experiment 8	E8_M3	0.0053223	0.0109403	0.0405086	0.0165583	0.0762862	0.139562	0.00827913	0.0586931	0.0260201	0.219545
Experiment 8	E8_M3	0.0152391	0.0117507	0.0220325	0.00403929	0.0291931	0.201873	0.0124851	0.0154227	0.00918021	0.00156064
Experiment 8	E8_M3	0.00684772	0.0171773	0.00812442	0.00638347	0.106314	0.0837976	0.0402739	0.0236769	0.100859	0.0133473
Experiment 8	E8_M3	0.0105142	0.00774119	0.00647025	0.00519931	0.0421722	0.243559	0.0165222	0.212594	0.132062	0.00439053
Experiment 8	E8_M3	0.016525	0.018571	0.0083412	0.00440667	0.0418634	0.0273843	0.0462701	0.265974	0.0335222	0.0050362
Experiment 8	E8_M3	0.0340128	0.0141029	0.00936241	0.00260725	0.0131548	0.442285	0.0324721	0.0497748	0.0291538	0.00272576
Experiment 8	E8_M3	0.00538396	0.0150184	0.0161519	0.00637574	0.133607	0.307169	0.0042505	0.0269198	0.0395296	0.0172854
Experiment 8	E8_M3	0.0110977	0.0121674	0.00922583	0.0137719	0.0907875	0.180238	0.0363685	0.0998797	0.0407809	0.00254045
Experiment 8	E8_M3	0.0018959	0.016546	0.0553257	0.00620476	0.102378	0.283006	0.0132713	0.0339538	0.0422268	0.00430886
Experiment 8	E8_M3	0.0128403	0.00393768	0.0125835	0.00719055	0.0529875	0.492981	0.00736175	0.00753296	0.030731	0.00171204
Experiment 8	E8_M3	0.00217729	0.0233281	0.0281493	0.00762053	0.143546	0.19689	0.0245723	0.0225505	0.0139969	0.00699844
Experiment 8	E8_M4	0.00957544	0.00619587	0.0027459	0.00689995	0.0466803	0.454129	0.00471731	0.122016	0.0590016	0.000211223
Experiment 8	E8_M4	0.00781047	0.00642194	0.00451271	0.00824438	0.082357	0.142671	0.0207411	0.0919032	0.0563221	0.00225636
Experiment 8	E8_M4	0.0071041	0.00947213	0.00779477	0.0518994	0.130439	0.0260483	0.0101628	0.233152	0.0709423	0.00661076
Experiment 8	E8_M4	0.0149874	0.0111051	0.00406284	0.0354821	0.0628386	0.219303	0.0111954	0.0562477	0.0704225	0.00225713
Experiment 8	E8_M4	0.0090231	0.00637632	0.00216554	0.0400626	0.0934793	0.310756	0.00950433	0.0122714	0.0483638	0.00733879
Experiment 8	E8_M4	0.00440571	0.0131213	0.00229863	0.0227948	0.0503783	0.174696	0.00785365	0.106599	0.0793027	0.00469304
Experiment 8	E8_M4	0.0136513	0.00846725	0.00993606	0.00423363	0.0481251	0.327631	0.0168481	0.0859686	0.0640228	0.000691204
Experiment 8	E8_M4	0.00547445	0.00696748	0.00613802	0.0170869	0.106835	0.00530856	0.0175846	0.0207366	0.245687	0.00381553
Experiment 8	E8_M4	0.0034002	0.016151	0.0321319	0.0251615	0.15862	0.0210813	0.0130908	0.0317919	0.0931656	0.00867052
Experiment 8	E8_M4	0.0033264	0.0146916	0.0891199	0.0205128	0.182952	0.004158	0.00679141	0.125849	0.0794179	0.0241164
Experiment 8	E8_M4	0.00473208	0.0153097	0.00765484	0.00640223	0.121642	0.329576	0.0108559	0.0945024	0.0250522	0.00153097
Experiment 8	E8_M4	0.0153846	0.00563506	0.0149374	0.0127907	0.0604651	0.575581	0.00527728	0.00581395	0.0111807	0.000715564
Experiment 8	E8_M4	0.00921036	0.0103156	0.00736829	0.00147366	0.0235785	0.26403	0.0557534	0.0789635	0.0534201	0.000614024
Experiment 8	E8_M4	0.00252951	0.00674536	0.0545953	0.00906408	0.0874789	0.29511	0.00695616	0.148187	0.0427909	0.0124368
Experiment 8	E8_M4	0.00434966	0.0136102	0.081521	0.0101024	0.119124	0.167392	0.0252561	0.0731023	0.0857303	0.00547215
Experiment 8	E8_M4	0.00471633	0.0191427	0.0516022	0.00749064	0.135664	0.0457761	0.0181717	0.0267721	0.131225	0.037037
